# Supplementary material for: Comparative Transcriptomic and Physiological Analyses Reveal Key Factors for Interstocks to Improve Grafted Seedling Growth in Tangor
Source: Int J Mol Sci. 2023 Mar 31;24(7):6533. doi: 10.3390/ijms24076533 (PMC10095262; doi:10.3390/ijms24076533)
Supplement: Supplementary file 1 [file ijms-24-06533-s001.zip › Supplementary tables.xlsx]

## Sheet: Table S1
Table S1 Multiple comparisons of leaf anatomical structure indicators of three comparisons
Treatment	Leaf thickness(μm)	Number of palisade tissue cell layers	Palisade tissue thickness(μm)	Spongy tissue thickness(μm)	Upper epidermis thickness(μm)	Lower epidermis thickness(μm)
HM	206.48±0.29c	2	55.63±1.08c	139.44±0.32c	11.45±0.25b	9.59±0.27c
HAM	257.46±0.86b	2-3	72.50±0.27b	182.45±0.28b	11.53±0.28b	10.56±0.27b
HDM	301.46±0.25a	2-3	83.71±1.37a	191.07±0.52a	12.51±0.30a	12.50±0.25a

## Sheet: Table S2
Table S2. The clean data of each sample for RNA analysis.
sample	raw_reads	clean_reads	clean_bases	error_rate	Q20	Q30	GC_pct
HAM1	41398950	39993844	6.0G	0.03	96.78	91.42	44.06
HAM2	41813542	40437134	6.07G	0.03	96.67	91.19	44.1
HAM3	45524856	44073496	6.61G	0.03	96.75	91.41	44.23
HDM1	42264986	40574458	6.09G	0.03	96.68	91.24	43.93
HDM2	42637316	41177720	6.18G	0.03	96.75	91.37	44.16
HDM3	46942140	44755880	6.71G	0.03	96.91	91.68	44.43
HM1	43135358	41686936	6.25G	0.03	96.66	91.2	43.86
HM2	40640582	40213880	6.03G	0.03	97.63	93.22	44.32
HM3	45700600	44157576	6.62G	0.03	96.8	91.42	43.53

## Sheet: Table S3
Table S3. The mapping rate of all 9 sequencing samples
sample	total_reads	total_map	unique_map
HAM1	39993844	37071773(92.69%)	36179120(90.46%)
HAM2	40437134	37245425(92.11%)	36348460(89.89%)
HAM3	44073496	40787062(92.54%)	39808864(90.32%)
HDM1	40574458	37113426(91.47%)	36240326(89.32%)
HDM2	41177720	37213320(90.37%)	36258456(88.05%)
HDM3	44755880	40038453(89.46%)	39052812(87.26%)
HM1	41686936	37979691(91.11%)	37098855(88.99%)
HM2	40213880	35943111(89.38%)	35030966(87.11%)
HM3	44157576	40359880(91.4%)	39324743(89.06%)

## Sheet: Table S4
Table S4 All DEGs information in three comparisons
HAM vs HM							HDM vs HM							HAM vs HDM
gene_id	HAM	HM	log2FoldChange	pvalue	padj		gene_id	HDM	HM	log2FoldChange	pvalue	padj		gene_id	HAM	HDM	log2FoldChange	pvalue	padj
112100016	0.361947	3919.25	-13.3522	1.61254e-25	3.29249e-21		18039140	1.36118	76.2874	-5.82087	2.29247e-08	0.000508057		18031296	2.46677	180.21	-6.21574	1.13845e-16	2.22511e-12
18046254	3.43601	1721.67	-8.96074	2.21731e-24	2.26365e-20		18034261	377.76	180.134	1.06752	1.06292e-07	0.00117782		18034796	66.7151	777.332	-3.54031	2.97065e-15	2.0613e-11
18033974	64.4299	10003.9	-7.27832	1.83101e-23	1.24619e-19		18048027	368.467	836.604	-1.18294	2.71272e-07	0.00150298		18043280	19.8409	257.52	-3.69576	3.16392e-15	2.0613e-11
18049579	22.8266	1244.41	-5.77055	1.62457e-22	8.29259e-19		18049579	229.116	1293.43	-2.49624	5.42866e-07	0.0024062		novel.685	179.736	2743.77	-3.93279	8.70868e-13	4.25528e-09
18050740	1651.85	546.863	1.59543	3.24001e-21	1.32309e-17		novel.372	895.866	9382.72	-3.38858	1.44291e-06	0.00532964		112098206	95.8572	981.897	-3.35854	5.9709e-12	1.99787e-08
18051014	40244	14133.6	1.50965	6.78607e-21	2.3093e-17		18050005	155.06	945.529	-2.60649	3.01136e-06	0.00834222		18053131	128.549	439.703	-1.77687	6.13313e-12	1.99787e-08
18034517	97.3207	3935.37	-5.33664	1.97947e-20	5.77384e-17		novel.373	8276.41	36375.8	-2.13592	4.68216e-06	0.0115296		18035160	5.9394	102.962	-4.1274	1.70882e-11	4.77127e-08
18033331	1361.94	349.389	1.96232	1.3485e-19	3.4417e-16		18048330	132.174	57.0286	1.20984	1.94781e-05	0.039243		18043313	8.13514	226.767	-4.81274	2.00249e-11	4.89233e-08
18050546	13888.4	6537.3	1.08717	7.23097e-19	1.64047e-15		18033974	1185.22	10391.6	-3.13203	2.40004e-05	0.0397088		112098361	124.365	277.465	-1.15655	3.53721e-11	7.68164e-08
novel.372	181.111	9035.75	-5.64081	4.68714e-18	9.57021e-15		18046255	37.5099	671.235	-4.15815	2.41032e-05	0.0397088		112100294	570.313	233.19	1.29123	4.87792e-11	9.53389e-08
18050005	14.2578	909.312	-5.99456	1.29339e-17	2.40077e-14		18041853	234.8	578.988	-1.30209	2.68763e-05	0.0397088		18035285	1775.08	700.936	1.34066	7.94883e-11	1.41236e-07
18032769	98.1153	1369.81	-3.80376	1.82899e-17	3.11202e-14		112096805	104.793	1241.98	-3.5672	3.0691e-05	0.0415222		112095827	2076.33	549.89	1.91707	1.04435e-10	1.70098e-07
18034655	24.0942	1107.58	-5.51779	2.18602e-17	3.4334e-14		18037292	2.84468	122.049	-5.4015	3.21733e-05	0.0415222		18032749	3.11846	73.1905	-4.56106	2.14121e-10	3.21923e-07
18043280	20.0911	627.76	-4.96438	2.39745e-17	3.49651e-14		18045300	18.325	172.555	-3.2315	4.54459e-05	0.0479605		112100016	0.359469	2043.95	-12.4313	4.31938e-10	6.03017e-07
18037657	940.483	169.014	2.47643	3.56824e-15	4.55351e-12		18033065	5455.39	782.09	2.80227	5.55571e-05	0.0537383		112098174	222.523	549.713	-1.30561	4.85955e-10	6.332e-07
18046524	166.866	425.611	-1.35219	1.16494e-14	1.32143e-11		18043586	520.847	204.588	1.34823	5.99656e-05	0.0553733		18040068	5422.41	727.3	2.89856	6.36678e-10	7.77742e-07
18052506	1127.35	563.769	1.00048	1.54432e-14	1.65958e-11		18039382	96.5389	264.031	-1.4524	7.0536e-05	0.0610949		18050984	13.0267	439.067	-5.07409	9.69479e-10	1.07264e-06
18031296	2.49279	1189.33	-8.90933	2.12255e-14	2.16691e-11		18047487	9.21433	45.2286	-2.2838	7.59599e-05	0.0610949		18040996	32.0917	157.191	-2.29403	9.87852e-10	1.07264e-06
18034796	67.6284	2051.1	-4.9217	3.43218e-14	3.33706e-11		18052757	5.45405	81.9686	-3.91551	7.71887e-05	0.0610949		18048330	38.2828	125.971	-1.71859	2.53329e-09	2.60596e-06
112098271	1.80974	273.949	-7.27561	3.63385e-14	3.37254e-11		18045196	117.905	237.214	-1.00887	9.51197e-05	0.0688216		18052160	614.03	260.908	1.2348	4.36884e-09	4.12595e-06
112099298	99.2499	9.82247	3.34091	7.16189e-14	6.35789e-11		18038888	91.5234	189.41	-1.05303	9.62671e-05	0.0688216		18037984	1038.38	464.42	1.16124	4.4331e-09	4.12595e-06
novel.62	16.144	202.876	-3.65554	5.50862e-13	4.32596e-10		18051197	77.8129	164.614	-1.08165	0.000113347	0.0785002		112097929	56.7252	465.24	-3.03925	5.39651e-09	4.79431e-06
18043313	8.20917	285.819	-5.13183	6.77044e-13	5.11995e-10		18034994	307.673	1581.61	-2.36202	0.000132859	0.0866008		18044870	126.183	343.18	-1.44363	5.71377e-09	4.85546e-06
18046255	0.361947	646.198	-10.7518	7.29442e-13	5.3192e-10		18049039	7.80644	63.2339	-3.02136	0.000145141	0.0917664		18047784	21.19	202.867	-3.26224	7.59924e-09	6.18863e-06
18041148	6495.36	1871.5	1.79536	1.01558e-12	7.15038e-10		112097089	56.1925	129.442	-1.20402	0.000149065	0.0917664		18047696	316.379	11.1706	4.82317	8.30978e-09	6.49659e-06
18036467	11064.9	5474.78	1.01514	1.71638e-12	1.16817e-09		18036359	163.439	868.787	-2.41025	0.000169549	0.0950735		18049294	122.227	0	9.43048	8.89505e-09	6.68669e-06
18037912	2862.15	1256.1	1.18842	3.10782e-12	1.98299e-09		112096186	5.35826	153.478	-4.82715	0.000184467	0.0950735		18034762	83.3676	986.334	-3.56404	1.07852e-08	7.63647e-06
18041869	120.13	292.896	-1.28479	5.83811e-12	3.40579e-09		18050831	750.759	2061.51	-1.45722	0.000197112	0.0981942		18032464	30.0282	238.61	-2.99378	1.09399e-08	7.63647e-06
18044863	32723.9	14070	1.21775	7.5726e-12	4.1772e-09		18035661	263.464	564.931	-1.10065	0.000199384	0.0981942		112095809	45.8361	221.104	-2.26707	1.165e-08	7.85171e-06
18034762	84.3801	1738.3	-4.36431	7.7742e-12	4.1772e-09		18039341	59.2279	201.498	-1.76554	0.000337159	0.149442		18053972	31.9397	350.746	-3.45727	1.38737e-08	9.03869e-06
novel.685	181.536	4389.77	-4.59617	8.24706e-12	4.31765e-09		18046899	470.201	1864.27	-1.98739	0.000354359	0.152458		novel.62	15.9502	84.4817	-2.41225	2.03233e-08	1.28135e-05
18034261	405.656	173.302	1.22684	8.64032e-12	4.41045e-09		18041036	156.428	365.323	-1.22301	0.000388275	0.161076		18039573	59.1681	223.624	-1.92045	2.472e-08	1.50985e-05
18052598	23404.8	9856.81	1.24765	3.98052e-11	1.84714e-08		112096172	72.1479	201.308	-1.47881	0.000405694	0.163473		18032558	1868.44	507.727	1.88029	4.4502e-08	2.35079e-05
18045167	34.4666	275.438	-3.00164	4.40828e-11	2.00019e-08		18034517	985.905	4089.74	-2.05228	0.000444322	0.17584		112098961	40.3792	203.269	-2.33349	6.77228e-08	3.48327e-05
18055392	77.5302	355.141	-2.19456	4.73276e-11	2.10073e-08		18054448	1149.92	503.555	1.19079	0.00051986	0.19864		18056003	434.899	126.236	1.78544	7.60149e-08	3.80951e-05
18051626	8754.52	4376.8	1.0001	5.2455e-11	2.27878e-08		18052585	35.4955	91.7191	-1.36577	0.000698156	0.241024		112097039	33.2622	149.048	-2.16493	8.80644e-08	4.14667e-05
18048155	54746.8	20044.4	1.44959	5.39237e-11	2.29378e-08		18047116	305.551	890.221	-1.54246	0.000706912	0.241024		novel.582	13.926	76.6957	-2.46809	8.91073e-08	4.14667e-05
18040409	235.553	1.25793	7.5471	6.57632e-11	2.74031e-08		18035685	329.844	747.168	-1.17984	0.000728776	0.24375		18032620	116.546	384.452	-1.72309	9.45176e-08	4.20511e-05
18040996	32.4803	174.865	-2.42944	1.04548e-10	4.26932e-08		18043125	174.011	408.035	-1.22768	0.000736902	0.24375		18053263	132230	64429.3	1.03726	9.4666e-08	4.20511e-05
18033406	6.07372	401.673	-6.05605	1.21171e-10	4.85112e-08		18053369	776.716	1594.1	-1.03728	0.000748588	0.243974		112098461	2.39952	71.291	-4.8925	1.01628e-07	4.41406e-05
18031746	41385.7	13090.5	1.66062	1.27816e-10	5.01876e-08		112099848	3.37523	23.1779	-2.78498	0.000763269	0.245153		18045386	708.396	241.078	1.55513	1.3946e-07	5.7258e-05
18042430	1266.07	521.753	1.27929	1.69468e-10	6.29127e-08		18052469	39.0392	135.838	-1.7972	0.000777442	0.246138		18034378	0.359469	133.828	-8.49903	1.40618e-07	5.7258e-05
18051773	17902.1	5896.44	1.60224	1.82461e-10	6.65264e-08		18049212	20.4291	86.7785	-2.08736	0.000871016	0.252342		18049558	232.869	474.98	-1.02877	1.48373e-07	5.91825e-05
18031286	768.485	109.509	2.81193	2.05342e-10	7.35556e-08		18040699	5654.04	11462	-1.01952	0.000942522	0.256607		18034485	1173.92	471.366	1.31674	1.5545e-07	6.07653e-05
18053363	2474.87	1099.4	1.17084	2.74874e-10	9.67652e-08		18034489	411.419	910.024	-1.14498	0.000976924	0.256607		18039076	404.441	1702.64	-2.07412	1.70633e-07	6.53926e-05
novel.582	14.0879	109.067	-2.95951	3.02258e-10	1.03404e-07		novel.994	301.858	4078.29	-3.75595	0.000984187	0.256607		112096215	404.008	972.974	-1.26841	1.84055e-07	6.74551e-05
18054260	5.9311	170.962	-4.85069	3.06651e-10	1.03404e-07		18043253	380.916	777.815	-1.02971	0.00136386	0.313981		112098065	119.748	32.9306	1.85752	1.86369e-07	6.74551e-05
18036987	2510.28	577.538	2.12026	3.08925e-10	1.03404e-07		18045102	194.59	4591.36	-4.5603	0.00141832	0.318114		18053261	143793	71023.6	1.01763	2.1493e-07	7.63783e-05
112098061	206.153	30.3308	2.76903	3.41179e-10	1.11132e-07		18054517	10739.8	1958.74	2.45497	0.00142105	0.318114		18039605	8.39558	58.9493	-2.82525	2.30373e-07	7.89938e-05
18045979	74.2137	204.289	-1.46015	4.0032e-10	1.27715e-07		18051215	1.30575	32.7334	-4.63251	0.00150976	0.329214		18048160	2079.96	123.74	4.07186	2.4973e-07	8.41547e-05
18045300	2.13084	166.165	-6.2996	4.22269e-10	1.31002e-07		112100286	4.74787	53.2737	-3.47053	0.00168965	0.346428		18032769	96.969	498.75	-2.36362	2.70249e-07	8.95256e-05
18052247	33.4864	311.661	-3.21685	4.51198e-10	1.37501e-07		18037884	94.7043	35.4427	1.41949	0.00175237	0.346428		18032439	14.7103	105.047	-2.84385	2.86658e-07	9.33788e-05
18037198	3923.37	1883.98	1.05849	5.05875e-10	1.49922e-07		18037791	63.102	11.6811	2.43775	0.00179237	0.346428		18033974	63.7176	1126.75	-4.14432	3.08834e-07	9.89533e-05
112096215	409.197	1320.88	-1.69031	5.06643e-10	1.49922e-07		18050658	1194.7	2815.5	-1.23683	0.00179243	0.346428		18039297	816.052	2144.43	-1.39398	3.52249e-07	0.000109649
112097904	50.6109	296.157	-2.55224	5.28231e-10	1.54077e-07		18051065	3.43066	40.2635	-3.56266	0.00181645	0.346428		novel.625	115.777	30.6644	1.91668	3.53435e-07	0.000109649
18049862	180.951	404.781	-1.16316	5.52153e-10	1.58435e-07		18052311	2.43011	48.4999	-4.33198	0.00190763	0.346428		18034517	96.1204	937.622	-3.28553	3.72385e-07	0.000111973
18045869	182.186	395.99	-1.1188	6.70045e-10	1.82413e-07		18048158	3.77472	47.6657	-3.66726	0.00192455	0.346428		112097040	47.4013	149.865	-1.65654	4.6991e-07	0.00013308
18032620	117.951	377.57	-1.67943	7.95185e-10	2.13633e-07		112100995	46.3081	130.722	-1.50034	0.00194067	0.346428		18047091	920.416	235.807	1.96512	4.75004e-07	0.00013308
18036124	1.08584	151.293	-7.15945	9.11683e-10	2.4175e-07		18031193	1130.05	484.465	1.22202	0.00194744	0.346428		112097684	3.18571	39.1812	-3.64692	4.785e-07	0.00013308
18053131	130.149	412.913	-1.66766	1.16135e-09	3.04005e-07		novel.977	0.305197	11.2719	-4.96204	0.00196328	0.346428		18045225	292.041	1736.72	-2.57257	4.79524e-07	0.00013308
112097176	809.816	1864.47	-1.20345	1.29147e-09	3.33787e-07		novel.785	39.67	3.96143	3.32538	0.00196815	0.346428		18046254	3.39479	209.456	-5.94305	4.80547e-07	0.00013308
18038756	431.771	138.859	1.63786	1.34883e-09	3.44256e-07		112095734	28.6947	317.106	-3.46666	0.00198022	0.346428		18046136	6315.75	1939.49	1.70342	4.83433e-07	0.00013308
18052027	831.355	1765.55	-1.08683	1.45163e-09	3.61456e-07		18052825	36.7834	107.719	-1.55487	0.00201689	0.346428		18034655	23.7427	306.15	-3.6849	5.32e-07	0.000142732
18035498	402.864	1206.02	-1.58196	1.54249e-09	3.79451e-07		18035761	3508.87	10551.3	-1.58838	0.00205633	0.346428		18031784	5.22046	78.4323	-3.91498	5.331e-07	0.000142732
18033738	7.7224	77.4887	-3.33344	1.64775e-09	3.92045e-07		18035450	448.063	210.755	1.0884	0.00206147	0.346428		18032886	423.893	189.385	1.16436	5.77965e-07	0.000148962
18049944	0.325716	269.808	-9.49189	1.68086e-09	3.94481e-07		18054260	50.5857	177.569	-1.81065	0.00219007	0.360897		18043799	8.82045	157.983	-4.17042	6.29359e-07	0.000159751
18046075	439.956	9.24352	5.57558	1.70917e-09	3.96567e-07		18047885	1034.04	159.835	2.69356	0.00235057	0.374772		112098560	6.03701	75.2451	-3.62823	6.67072e-07	0.000167153
18034829	3460.82	1621.79	1.0937	1.82204e-09	4.18004e-07		112097072	68.7784	143.663	-1.06149	0.00243894	0.378472		18034667	104.031	592.664	-2.51106	7.26415e-07	0.000177472
18041588	1551.2	7295.68	-2.23374	1.85541e-09	4.20932e-07		112100161	133.635	45.5329	1.55421	0.00251801	0.378472		18031370	86.3083	513.964	-2.57459	8.07975e-07	0.000194961
18040364	192.844	446.592	-1.21152	2.13924e-09	4.74773e-07		18037385	23.2163	55.5432	-1.26053	0.00252747	0.378472		18050320	161.419	688.786	-2.09354	9.65338e-07	0.000230092
18038436	221.589	5.21615	5.42212	2.16407e-09	4.75117e-07		18046087	151.353	27.585	2.45532	0.0025714	0.382466		18050900	3229.16	1252.79	1.36614	1.0003e-06	0.000233735
18053731	5237.59	2522.81	1.05377	2.31617e-09	5.03103e-07		18040704	5014.82	10516.4	-1.06836	0.002639	0.383921		18037606	87.7121	313.079	-1.83821	1.05019e-06	0.000241482
18052558	86.1585	512.177	-2.57111	2.99971e-09	6.31423e-07		18043035	4.44417	55.616	-3.65138	0.0026678	0.383921		18044297	2.13563	45.7374	-4.44819	1.12195e-06	0.000252656
18046262	3.79565	205.73	-5.75638	3.0734e-09	6.39018e-07		18052577	2136.27	4541.42	-1.08805	0.00290425	0.408659		18043099	423.914	953.412	-1.16942	1.12464e-06	0.000252656
18045518	830.586	277.28	1.58351	3.11746e-09	6.39018e-07		18038151	18306.2	7907.95	1.21094	0.00291346	0.408659		18042432	23.2015	159.842	-2.79078	1.22228e-06	0.000271471
18032308	1160.73	567.749	1.03243	3.12968e-09	6.39018e-07		18052660	54.4655	158.033	-1.53686	0.00302759	0.411641		18044162	257.621	103.41	1.31877	1.45805e-06	0.000320197
18044238	1406.42	614.741	1.19364	3.20339e-09	6.47592e-07		18037287	92.1378	272.322	-1.56348	0.00358172	0.454436		18034541	43.4091	126.852	-1.55018	1.57302e-06	0.000341607
18036588	69.5068	187.375	-1.43033	3.35533e-09	6.71659e-07		18043873	92.6639	188.323	-1.01944	0.00368597	0.45952		18054260	5.86685	48.1648	-3.04215	1.63413e-06	0.000350979
18031370	87.3433	1186.2	-3.76403	3.51938e-09	6.97657e-07		novel.593	26.4649	2.97548	3.15391	0.00378893	0.463924		18031889	15.1943	78.8243	-2.36842	1.84058e-06	0.000383958
18039314	146.601	0	9.71873	4.42563e-09	8.60596e-07		18032439	110.284	44.4358	1.31611	0.00390747	0.467159		18037412	2876.59	876.988	1.71392	1.84661e-06	0.000383958
18040672	711.345	189.013	1.91236	4.53904e-09	8.69177e-07		18033628	35.1861	87.8069	-1.32047	0.00393291	0.467159		18032112	108.903	10.6202	3.35875	1.94124e-06	0.000399385
18055959	147.561	0.905168	7.31044	4.5549e-09	8.69177e-07		18039724	6.49409	302.203	-5.53349	0.00394142	0.467159		18047510	0.359469	35.891	-6.6022	2.00877e-06	0.000408973
18045780	900.792	435.097	1.04946	4.66077e-09	8.76143e-07		18034831	673.106	283.22	1.24832	0.00399328	0.467159		18041159	24.5799	91.9484	-1.90254	2.19098e-06	0.00044147
18041660	49.224	344.707	-2.80887	5.24268e-09	9.73137e-07		novel.631	232.116	32.027	2.85751	0.00400764	0.467159		18046968	1758.66	759.887	1.21099	2.30413e-06	0.000457933
18054168	1016.38	34.0964	4.89855	5.61413e-09	1.0327e-06		18039744	56.99	15.0289	1.92239	0.00406461	0.468648		18041772	59.2814	1.61244	5.20548	2.31954e-06	0.000457933
18038877	26419.4	11565.7	1.19175	5.66475e-09	1.0327e-06		novel.507	26.4849	146.751	-2.46935	0.00412356	0.468648		18048362	186.012	2.63661	6.15164	2.34965e-06	0.00045924
112096604	199.103	75.969	1.38692	5.83355e-09	1.05407e-06		18044878	1144.28	378.445	1.5965	0.00420845	0.472391		18050559	122.324	43.8988	1.48522	2.39734e-06	0.000463921
18033139	779.382	264.244	1.56115	6.19547e-09	1.10964e-06		18033572	13.9357	111.575	-3.00325	0.00424379	0.472391		18055563	939.969	392.013	1.26187	2.6687e-06	0.000511371
18042432	23.4485	174.172	-2.89922	7.65385e-09	1.34721e-06		18040650	39115.1	15816.4	1.30631	0.00426413	0.472391		18046075	433.229	18.0181	4.58802	2.77146e-06	0.000525905
novel.675	38.717	347.056	-3.16414	8.14951e-09	1.41014e-06		18050832	132.042	368.783	-1.48165	0.00430888	0.472391		18045785	30321.4	14623.5	1.05206	2.90625e-06	0.000546179
18039811	189.479	1.61852	6.88884	8.69364e-09	1.49165e-06		18032769	523.882	1423.4	-1.44172	0.00447263	0.478387		18056090	240.85	5.48702	5.4576	3.07532e-06	0.000556548
18036888	100.135	251.27	-1.32847	8.87839e-09	1.51066e-06		18043141	303.881	1325.03	-2.12454	0.00448692	0.478387		18049370	63.2822	206.028	-1.70269	3.19704e-06	0.000568057
18054870	3.83649	111.606	-4.86336	9.11089e-09	1.53741e-06		18034778	1741.38	846.443	1.0407	0.00451146	0.478387		18033680	224.669	452.017	-1.0088	3.66816e-06	0.000640127
18031376	390.678	137.807	1.50337	9.48931e-09	1.58814e-06		18036587	1381.72	286.942	2.26775	0.00464815	0.488074		novel.372	178.999	852.22	-2.25171	3.81996e-06	0.000660717
18054670	2588.32	1145.18	1.17657	1.12062e-08	1.81594e-06		18046262	28.1913	213.731	-2.91899	0.0046909	0.488074		18042937	244.145	603.793	-1.30696	3.88924e-06	0.000666801
18055316	14568.5	6839.48	1.09094	1.14781e-08	1.84535e-06		18053739	11.3091	124.199	-3.45971	0.00476964	0.490066		18040619	264.417	564.039	-1.09439	3.93418e-06	0.000668639
18031527	1713.46	496.505	1.78738	1.43623e-08	2.24567e-06		112096594	120.852	44.545	1.43808	0.00482346	0.491825		18050100	45.3978	146.467	-1.69326	4.22356e-06	0.000711634
18036943	180.734	394.921	-1.12854	1.4408e-08	2.24567e-06		18035610	35.0535	234.782	-2.74377	0.0048828	0.491825		18036303	40461.6	8166.89	2.3087	4.29164e-06	0.000716924
112098388	12.0381	260.095	-4.43786	1.45196e-08	2.24592e-06		18052326	105.183	220.08	-1.0676	0.00489733	0.491825		112101177	619.611	76.6245	3.01565	4.62128e-06	0.000765448
18051792	337.177	679.861	-1.01168	1.46375e-08	2.24713e-06		novel.444	7.39972	24.0293	-1.70179	0.00496447	0.495597		18041918	359.38	12.8209	4.80897	4.8362e-06	0.000787696
18053775	2961.56	1184.83	1.32194	1.48284e-08	2.25945e-06		18049492	32.7602	80.5771	-1.2962	0.00506487	0.50093		18031527	1690.32	662.347	1.35201	4.93506e-06	0.000797155
18040285	532.17	265.245	1.00543	1.58731e-08	2.40072e-06		18035899	65.7322	199.576	-1.60286	0.00509528	0.50093		18048532	31.4208	120.769	-1.9404	5.08653e-06	0.000814887
18039681	73.0368	567.748	-2.96045	1.90873e-08	2.86563e-06		112100210	8.88833	40.9776	-2.212	0.00511646	0.50093		18043039	505.67	217.758	1.21686	5.23594e-06	0.000829822
18052823	5.56455	86.2469	-3.95441	2.07777e-08	3.09664e-06		novel.501	5.74991	43.392	-2.91893	0.00519799	0.502565		112096748	43.4297	1.90227	4.50576	5.30713e-06	0.000829822
112097929	57.3295	841.501	-3.87728	2.10639e-08	3.10067e-06		18035215	52.9838	7.22016	2.87412	0.00522246	0.502565		18052131	206.644	18.9928	3.44473	5.40896e-06	0.000839033
18049558	235.816	571.275	-1.27687	2.11085e-08	3.10067e-06		18032493	163.335	635.474	-1.95898	0.00524919	0.502565		112100789	76.078	16.3884	2.21849	5.45762e-06	0.000839915
18047492	159.176	334.535	-1.07175	2.13071e-08	3.10749e-06		18031181	148.171	470.276	-1.66697	0.00529762	0.502565		18046320	56.7958	0.951135	5.89256	5.59646e-06	0.000843343
18049156	80.5873	758.063	-3.23241	2.16101e-08	3.12932e-06		18035377	7.10959	93.8064	-3.71659	0.00530639	0.502565		18045518	819.582	287.258	1.51313	5.60934e-06	0.000843343
18042636	1664.62	732.589	1.18414	2.38932e-08	3.41155e-06		18053740	173.004	753.088	-2.12232	0.00557205	0.512398		18033855	322.411	650.48	-1.01328	6.26666e-06	0.000920916
18047784	21.4105	267.77	-3.64592	2.47738e-08	3.51271e-06		18031682	39.6827	82.0785	-1.04693	0.00577334	0.52438		18052032	69307.4	34116.2	1.02256	6.9368e-06	0.00100025
18050565	435.659	166.128	1.39133	2.65573e-08	3.71712e-06		18041970	10.5252	50.044	-2.25398	0.00583483	0.525705		18040884	156.718	48.1515	1.70483	6.96004e-06	0.00100025
18038239	958.196	409.625	1.22652	2.65795e-08	3.71712e-06		112100103	24.0484	236.81	-3.30127	0.00585908	0.525705		112100020	25.1441	252.438	-3.33042	7.17262e-06	0.00101296
18033108	420.717	1835.78	-2.12558	2.75509e-08	3.80091e-06		18034655	321.534	1151.35	-1.83991	0.00602815	0.530142		18037174	300.981	774.493	-1.36381	7.18962e-06	0.00101296
18046873	98.8177	280.19	-1.50305	3.34956e-08	4.52922e-06		18033271	2123.07	857.631	1.30766	0.00611759	0.533858		18044025	92.8817	5.62816	4.03598	7.20397e-06	0.00101296
18034921	824.384	19.4718	5.40508	3.64923e-08	4.90198e-06		18038322	1903.2	4714.43	-1.30875	0.00616928	0.533858		18036585	2496.37	850.434	1.55374	7.32372e-06	0.00102244
18049725	1427.33	3045.51	-1.09342	3.73625e-08	4.98606e-06		112099527	1114.15	212.517	2.39051	0.00619144	0.533858		18054182	69.2757	10.1514	2.78063	7.4655e-06	0.00103485
18035998	1856.56	920.427	1.01259	3.85876e-08	5.11612e-06		18040693	136.81	44.5749	1.61752	0.00624819	0.533858		18051367	555.973	3780.11	-2.76562	7.57416e-06	0.00104251
18052329	7554.41	2873.32	1.39471	4.061e-08	5.33612e-06		novel.62	88.746	210.774	-1.24721	0.00640422	0.539659		18033108	415.884	1833.69	-2.14048	7.98673e-06	0.00108403
18054446	655.425	201.434	1.70274	4.07696e-08	5.33612e-06		18037393	56.3027	24.0253	1.22787	0.00649532	0.543239		112101083	107.523	26.3569	2.02574	8.10748e-06	0.00109253
18037570	75.1349	477.198	-2.66762	4.39953e-08	5.68541e-06		novel.380	65.3378	145.768	-1.15909	0.00668274	0.543239		18037118	198.004	67.3073	1.56057	8.16115e-06	0.00109253
18053369	471.144	1534.41	-1.70382	4.52902e-08	5.80053e-06		18044309	11.8827	1.96937	2.5928	0.00678316	0.543239		18051675	1077.86	401.739	1.42408	8.66876e-06	0.00114638
18052579	3005.5	12.6563	7.89179	4.61699e-08	5.85526e-06		18039936	2723.94	1332.57	1.03151	0.00678381	0.543239		18036209	8418.01	2193.83	1.94	8.68071e-06	0.00114638
18031275	115.296	0	9.37226	5.07282e-08	6.35441e-06		18044411	147.262	325.709	-1.14626	0.00680823	0.543239		18053902	10.8393	118.093	-3.45137	8.86488e-06	0.00114782
18039279	720.947	156.989	2.20034	5.17305e-08	6.44044e-06		112097321	17.4606	90.8129	-2.38258	0.00686574	0.543239		18035676	13.5046	61.0484	-2.18047	8.91879e-06	0.00114782
18044829	95.3485	256.283	-1.4274	5.22781e-08	6.46918e-06		18048130	210.982	503.199	-1.25434	0.00686591	0.543239		112100023	129.24	730.565	-2.49847	9.01048e-06	0.00114782
18037968	988.836	2134.24	-1.1098	5.58625e-08	6.82583e-06		18033406	87.3026	417.073	-2.25541	0.0068852	0.543239		18045979	73.2718	213.11	-1.54175	9.04393e-06	0.00114782
18044451	104.195	16.5462	2.66003	5.86155e-08	7.06415e-06		18049944	36.9477	280.567	-2.92221	0.00707678	0.553545		18035159	14.5479	58.1402	-1.9908	9.23158e-06	0.00116319
18055729	2993.86	1168.63	1.35717	5.8816e-08	7.06415e-06		18051909	45.36	19.0149	1.25337	0.00725347	0.559545		112097904	50.053	249.206	-2.31904	9.34111e-06	0.00116319
18035160	6.00126	136.838	-4.51731	5.95764e-08	7.11363e-06		18039850	7124.22	3487.44	1.03056	0.00732089	0.559545		18050959	43.4609	116.627	-1.42708	9.46344e-06	0.0011686
18033049	1384.44	267.283	2.3732	6.00852e-08	7.13267e-06		18052054	95.3278	2043.92	-4.42271	0.0073724	0.559545		18042203	221.309	99.871	1.14534	9.54042e-06	0.0011686
novel.1033	997.325	452.567	1.13967	6.35324e-08	7.49829e-06		18037987	31.1242	74.6524	-1.26834	0.00748641	0.563003		18041593	233.339	71.2065	1.71333	9.66845e-06	0.0011686
18043082	499.783	51.2946	3.28444	7.40711e-08	8.59308e-06		112096206	68.8043	142.482	-1.04761	0.00750695	0.563003		112098448	40977.9	10231.9	2.0018	9.68331e-06	0.0011686
18054929	202.389	495.163	-1.28946	7.48848e-08	8.6384e-06		18031400	262.557	124.124	1.08151	0.0077263	0.567051		18043268	840.244	161.736	2.37736	9.70425e-06	0.0011686
18034667	105.241	667.148	-2.66455	8.14642e-08	9.34459e-06		18052879	19.2954	128.411	-2.73411	0.00774478	0.567051		18033948	4.35113	40.6705	-3.20581	9.80556e-06	0.0011686
18051126	3351.32	10644.4	-1.66731	8.59524e-08	9.79676e-06		18035176	29.3094	95.1215	-1.69388	0.00774746	0.567051		18042793	126.05	9.67202	3.70636	1.01541e-05	0.00120119
18044399	22896.6	9829.28	1.22	8.77026e-08	9.89344e-06		18037282	7744.19	1883.73	2.03947	0.00791967	0.571711		18044124	121.296	8.87818	3.77897	1.06595e-05	0.00124012
112097040	48.0176	309.794	-2.68864	9.4545e-08	1.06067e-05		18041313	1492.58	673.948	1.14711	0.00812272	0.57513		18052480	557.6	1820.44	-1.7069	1.09878e-05	0.00126173
18050548	243.632	84.7563	1.52616	9.78307e-08	1.09153e-05		112098106	23.3666	145.399	-2.63755	0.00821259	0.575468		18054882	330.864	1083.66	-1.71204	1.10389e-05	0.00126173
18041209	87.364	289.319	-1.72894	9.91625e-08	1.10038e-05		18053379	682.477	2186.64	-1.67994	0.00833718	0.581033		18047065	423.626	1384.05	-1.70821	1.1294e-05	0.00128049
18047429	1.08584	81.739	-6.27036	1.03013e-07	1.13082e-05		18052669	984.935	385.719	1.35246	0.00858229	0.590749		18040672	701.826	222.795	1.65545	1.1334e-05	0.00128049
18033657	797.35	185.225	2.10712	1.05626e-07	1.1533e-05		18045946	30.2984	103.541	-1.7728	0.00858321	0.590749		18040964	456.465	115.935	1.97783	1.15809e-05	0.00130085
18041205	471.422	167.813	1.49081	1.10716e-07	1.20245e-05		18033785	1677.37	597.375	1.48929	0.00884264	0.594528		18054620	38.8536	1.83523	4.37001	1.18222e-05	0.00131971
18047856	198.409	407.65	-1.03824	1.29037e-07	1.38667e-05		18041113	6.63598	23.309	-1.80775	0.0088476	0.594528		18038348	55.5352	517.196	-3.22047	1.19313e-05	0.00131971
112100286	0	51.2497	-8.05836	1.32895e-07	1.42066e-05		18036675	4.22031	20.7252	-2.32066	0.00886414	0.594528		18036093	67.1176	153.502	-1.19745	1.19513e-05	0.00131971
18049370	64.0802	444.638	-2.79509	1.33629e-07	1.42107e-05		18043321	35.0954	70.2947	-1.00559	0.00928136	0.608315		18036789	1653.43	440.96	1.90655	1.20624e-05	0.00132449
18036303	41044.8	4290.73	3.25792	1.3498e-07	1.42319e-05		18042523	4768.12	2275.3	1.06731	0.00932021	0.608315		18038971	106.927	0.951135	6.80589	1.2248e-05	0.00133735
18037606	88.7058	337.064	-1.92794	1.35223e-07	1.42319e-05		18044315	11.9108	30.878	-1.36785	0.00968761	0.615177		18049339	1058.03	133.854	2.98275	1.23872e-05	0.00134504
18039148	589.401	218.169	1.4351	1.38071e-07	1.43993e-05		18045226	83.0447	278.498	-1.74439	0.00995861	0.62267		112097041	24.6202	88.0326	-1.84121	1.24933e-05	0.00134907
18034988	41.15	990.12	-4.59039	1.45482e-07	1.47938e-05		18048478	0.971024	13.6824	-3.79281	0.010263	0.63089		18036618	1551.81	641.515	1.27435	1.25735e-05	0.00135027
18038461	2102.09	955.251	1.13831	1.45634e-07	1.47938e-05		112098388	62.1256	270.188	-2.11926	0.0103039	0.63089		18041615	97.9543	619.693	-2.66036	1.27981e-05	0.00136031
18046300	164.985	448.604	-1.44322	1.48949e-07	1.50532e-05		18045504	11.0319	90.9765	-3.04786	0.0103427	0.63089		18054339	120.518	26.7097	2.1752	1.28061e-05	0.00136031
112100050	62.7206	501.166	-2.99701	1.64781e-07	1.63325e-05		18043398	114.677	229.305	-1.00129	0.0104498	0.632754		18041375	2672.56	750.691	1.83214	1.28871e-05	0.0013615
18055640	66.1036	5.74159	3.53413	1.6607e-07	1.63807e-05		novel.543	7.11893	26.304	-1.8696	0.01057	0.63295		18054168	1001.04	82.0854	3.60851	1.30847e-05	0.00137495
112098347	246.136	0.628967	8.61031	1.72799e-07	1.68147e-05		18032801	7871.39	20865	-1.4064	0.0106163	0.63295		18042554	244.696	73.0604	1.74451	1.34599e-05	0.00140681
novel.758	192.908	8.84814	4.4475	1.7294e-07	1.68147e-05		18040793	11.7279	35.4696	-1.5854	0.0108865	0.638274		18037240	94.5983	20.8572	2.18359	1.36514e-05	0.00141924
18047782	5179.34	2550.89	1.02173	1.7985e-07	1.74037e-05		18050354	84.645	234.051	-1.46586	0.0110773	0.647743		112098064	84.3504	177.26	-1.07326	1.51537e-05	0.00155883
18032558	1893.99	334.353	2.50223	1.81233e-07	1.74548e-05		18037814	74.2779	399.281	-2.42726	0.0113593	0.659018		18050764	594.165	214.582	1.47037	1.52812e-05	0.00156372
18038151	24923.1	7602.06	1.71301	1.8397e-07	1.76352e-05		18051359	505.615	1074.62	-1.08773	0.0114135	0.659662		18033738	7.62183	41.5739	-2.4554	1.55858e-05	0.00158659
18044465	663.16	279.311	1.24886	1.88089e-07	1.78623e-05		18042135	4.99551	19.5617	-1.96184	0.0115486	0.660512		18054549	21235.3	10026.5	1.08266	1.58055e-05	0.00160061
18042837	352.584	722.059	-1.03464	1.91243e-07	1.7912e-05		18034616	47.5524	200.079	-2.07255	0.0117675	0.663211		18036598	553.064	102.77	2.4283	1.68622e-05	0.00169011
112096186	0.325716	147.765	-8.6235	2.09157e-07	1.94116e-05		novel.724	3.13693	28.5822	-3.16458	0.0117713	0.663211		18037608	211.18	450.919	-1.09472	1.71996e-05	0.00171513
18042295	942.139	243.61	1.95179	2.14259e-07	1.97061e-05		18031365	3.1809	24.205	-2.94645	0.0118234	0.663211		18051486	1512.53	566.631	1.41672	1.7463e-05	0.00173256
18046527	27.5577	138.184	-2.33078	2.20684e-07	2.01158e-05		18050577	7.31476	22.4756	-1.61458	0.011909	0.663211		18051301	1546.94	385.956	2.00317	1.76136e-05	0.00173868
18037675	405.451	170.785	1.24817	2.27831e-07	2.06749e-05		18041640	1054.64	480.224	1.13513	0.0119146	0.663211		18050973	648.982	2013.39	-1.63362	1.77217e-05	0.00174056
18041046	636.483	173.154	1.87895	2.34287e-07	2.11667e-05		18037059	39.013	130.653	-1.7392	0.0120468	0.664133		112098427	25.7023	84.9042	-1.72924	1.78423e-05	0.00174364
18049294	124.127	0.314483	8.51683	2.43155e-07	2.17412e-05		18055004	138.515	473.274	-1.77236	0.0123833	0.676331		18051909	8.25049	43.2476	-2.38845	1.81143e-05	0.00176142
18033210	3168.19	423.462	2.90349	2.43841e-07	2.17412e-05		18034710	8.01011	25.279	-1.65651	0.0124207	0.676331		18045294	111.424	235.295	-1.07788	1.83489e-05	0.00177465
18039988	368.332	112.455	1.71194	2.49965e-07	2.21529e-05		18036112	126.67	45.9187	1.46647	0.0127573	0.683255		18045146	95.4636	235.915	-1.30752	1.86258e-05	0.00177605
18041375	2710.12	533.251	2.34565	2.50628e-07	2.21529e-05		18040074	41.9272	84.5624	-1.01345	0.012804	0.683767		18051512	124.853	7.6559	4.02686	1.86447e-05	0.00177605
18037859	95.7572	195.268	-1.0278	2.66549e-07	2.34586e-05		18048329	2684.51	710.402	1.918	0.0131145	0.68383		18048542	24.4645	78.6504	-1.68527	1.87192e-05	0.00177605
112100103	0.359642	228.138	-9.24983	2.77471e-07	2.43151e-05		18035286	12.6263	1.24777	3.30745	0.0131827	0.68383		18049647	1464.41	4.96386	8.20133	1.91528e-05	0.00180229
18044311	119.615	322.38	-1.43121	2.87945e-07	2.51251e-05		18033657	442.299	192.555	1.20003	0.0132622	0.68383		18053865	0.713643	76.5811	-6.77694	1.91801e-05	0.00180229
18041415	2001.97	393.539	2.34689	2.96552e-07	2.5766e-05		18038263	250.412	585.631	-1.22473	0.0132832	0.68383		18054509	210.505	443.685	-1.07585	1.93482e-05	0.00180938
18033648	1095.35	2719.92	-1.31219	2.99875e-07	2.57851e-05		112098433	33.9003	130.109	-1.9364	0.0134249	0.68383		18044345	1491.81	646.584	1.20634	2.07545e-05	0.00193166
novel.373	2324.95	35023.8	-3.9131	3.00817e-07	2.57851e-05		18055395	13.9507	2.90992	2.25541	0.01351	0.68383		novel.891	262.438	43.8531	2.58249	2.11493e-05	0.00194982
18046891	14845.1	1645.89	3.17309	3.01824e-07	2.57851e-05		112096983	4.60897	31.7891	-2.78234	0.0135117	0.68383		18048115	437.317	138.315	1.66116	2.12648e-05	0.00195127
18035676	13.6604	163.655	-3.58492	3.05317e-07	2.59046e-05		18049577	119.511	322.625	-1.43284	0.0135149	0.68383		18051773	17677.4	7837.54	1.17344	2.14421e-05	0.00195592
18031830	2049.96	9.02083	7.83001	3.0576e-07	2.59046e-05		18036876	4362.27	2130.67	1.03369	0.0140007	0.69502		18047007	3280.52	1091.25	1.58797	2.15156e-05	0.00195592
18031400	597.661	119.402	2.3245	3.10315e-07	2.61818e-05		18043188	149.658	415.26	-1.47221	0.014159	0.69887		18041415	1973.24	503.435	1.97083	2.18532e-05	0.00196103
18045928	807.642	373.822	1.11197	3.14986e-07	2.64666e-05		18049733	2664.22	5401.51	-1.01972	0.0141958	0.699066		18031376	385.741	190.047	1.02142	2.1963e-05	0.00196103
18049267	2192.47	1011.82	1.11579	3.25728e-07	2.71458e-05		112100207	1.91614	187.579	-6.60622	0.0146821	0.70433		18044039	300.076	124.312	1.27159	2.19732e-05	0.00196103
18052732	168.408	587.558	-1.80359	3.58917e-07	2.96458e-05		18046234	2758.27	5554.79	-1.01004	0.014842	0.707371		18038354	7.5935	65.0829	-3.10291	2.21416e-05	0.00196708
18043629	305.153	878.77	-1.52626	3.60082e-07	2.96458e-05		18046970	25.236	65.7945	-1.38515	0.0149852	0.709196		18034391	77.3952	8.89579	3.13092	2.26783e-05	0.00200565
18044760	1529.99	721.933	1.08402	3.63089e-07	2.97733e-05		18036956	38.2495	80.1188	-1.06533	0.0150147	0.709196		18054516	898.168	175.525	2.35578	2.31042e-05	0.0020341
18046068	1648.09	584.8	1.49508	3.74293e-07	3.05692e-05		18054124	48.6611	18.5512	1.39399	0.0154103	0.716313		18050418	987.229	161.199	2.6145	2.45378e-05	0.00214103
112095809	46.4565	275.553	-2.56668	3.86736e-07	3.14117e-05		18040548	63.6317	151.577	-1.25207	0.0155434	0.716313		18038128	2.03475	31.4105	-3.93331	2.47132e-05	0.00214675
18048039	177.966	7.08	4.65782	3.87685e-07	3.14117e-05		novel.670	452.754	209.552	1.11115	0.0155621	0.716313		18050016	2196.25	350.351	2.64827	2.48961e-05	0.00215307
112101569	32.5751	100.24	-1.62573	3.99277e-07	3.20962e-05		112097757	347.352	165.817	1.06691	0.0155819	0.716313		novel.675	38.2772	235.171	-2.61911	2.51239e-05	0.00216031
18036727	195.868	412.522	-1.07504	4.06823e-07	3.25745e-05		18036649	9.46771	61.0121	-2.6838	0.0156426	0.716313		112098347	242.334	1.33722	7.5175	2.52008e-05	0.00216031
novel.950	105.847	622.267	-2.5562	4.11176e-07	3.2745e-05		18049376	13.3159	32.433	-1.29364	0.0159526	0.722324		18033406	6.01725	83.0169	-3.79789	2.55871e-05	0.00218385
18046899	243.191	1794.85	-2.88381	4.12159e-07	3.2745e-05		18031271	186.097	398.995	-1.10106	0.0160185	0.722324		112099301	14.8487	70.5876	-2.253	2.58445e-05	0.00219622
18050680	866.851	407.961	1.08772	4.21512e-07	3.33583e-05		18045603	409.28	161.394	1.3425	0.0162645	0.722324		18040994	19.2455	103.018	-2.42484	2.63468e-05	0.0022196
18035158	39521	17018.4	1.21554	4.29447e-07	3.3855e-05		18050525	1958.97	680.429	1.52561	0.0162856	0.722324		18035044	130.077	15.1979	3.09553	2.65214e-05	0.00222472
18033753	514.438	29.8311	4.10877	4.43505e-07	3.48288e-05		novel.752	1.00055	8.81801	-3.13292	0.0162892	0.722324		18051981	4258.93	959.01	2.15089	2.68065e-05	0.00223869
18048314	502.248	164.217	1.61356	4.64825e-07	3.58767e-05		18033532	0.72126	17.3414	-4.63228	0.0163032	0.722324		18035166	4957.01	2345.39	1.07968	2.6917e-05	0.00223869
18045387	526.946	135.981	1.95471	4.68376e-07	3.58767e-05		18049798	237.329	62.3872	1.92683	0.0165656	0.722324		18053376	90.8469	339.589	-1.90281	2.71642e-05	0.00224587
18040705	1319.25	3003.21	-1.18696	4.68602e-07	3.58767e-05		18051798	129.022	334.23	-1.37399	0.0165719	0.722324		18043629	301.572	793.79	-1.39719	2.72331e-05	0.00224587
18045226	16.4431	268.053	-4.03203	4.69408e-07	3.58767e-05		18036756	6.40278	0.328017	4.18363	0.0167654	0.722324		18038353	384.176	816.898	-1.08829	2.73812e-05	0.00224859
112095734	5.23883	305.468	-5.86662	4.6997e-07	3.58767e-05		18045241	541.982	2013.5	-1.89355	0.0168016	0.722324		18038322	4087.62	1812.93	1.17306	2.76512e-05	0.00225998
18036359	55.1717	836.751	-3.92419	4.76223e-07	3.61469e-05		novel.195	3.3457	16.7892	-2.32961	0.0171161	0.722324		novel.950	104.642	297.538	-1.50947	2.77511e-05	0.00225998
18039396	194.832	57.9996	1.74879	4.82066e-07	3.64549e-05		18056161	12.7113	50.1726	-1.9873	0.0172957	0.722324		18049579	22.5995	218.263	-3.27364	2.78754e-05	0.00226068
18031735	672.683	184.817	1.86458	5.26522e-07	3.9524e-05		novel.175	301.31	79.3851	1.92465	0.0173246	0.722324		18032095	40.6026	8.53699	2.24142	2.96069e-05	0.00239118
112095852	215.688	42.7426	2.33365	5.36332e-07	4.01129e-05		18041235	67.2669	169.184	-1.33176	0.0173848	0.722324		18034988	40.7819	355.373	-3.12588	2.98467e-05	0.00239735
18051359	230.141	1034.53	-2.16909	5.43544e-07	4.03567e-05		18049937	22.1618	4.6597	2.25315	0.0174711	0.722324		18040195	43.0215	0	7.92469	2.99285e-05	0.00239735
18043125	107.697	392.702	-1.86837	5.61261e-07	4.12224e-05		novel.673	3.38818	14.4229	-2.09925	0.0175444	0.722324		18051366	456.313	207.752	1.13686	3.01588e-05	0.00240594
18031642	2393.64	0	13.7477	5.65316e-07	4.1325e-05		18040437	437.368	168.902	1.3722	0.0175676	0.722324		18037144	182.394	48.2151	1.9197	3.04274e-05	0.0024077
novel.584	5.55994	81.9956	-3.88159	5.84795e-07	4.24923e-05		18043568	2041.65	288.832	2.82148	0.0178551	0.730085		18038668	174.434	71.814	1.28468	3.0916e-05	0.00243651
18053263	133945	52135.1	1.36132	6.10179e-07	4.40234e-05		18038817	69.7371	170.491	-1.28898	0.0180638	0.730085		18050608	565.182	112.629	2.32739	3.12875e-05	0.00245588
112098174	225.374	527.107	-1.22538	6.17694e-07	4.41134e-05		112098061	72.7369	31.5286	1.20905	0.0181562	0.730085		18053948	1368.26	395.468	1.79136	3.14613e-05	0.00245964
18049269	14451.2	7090.49	1.02726	6.55866e-07	4.59066e-05		18042369	12.5615	33.0004	-1.39605	0.0181674	0.730085		18044399	22615.2	11048.4	1.03345	3.23155e-05	0.00251636
18046087	181.321	26.4983	2.7747	6.56515e-07	4.59066e-05		18033416	282.114	765.989	-1.44136	0.0182193	0.730085		18055322	577.419	247.356	1.22336	3.27022e-05	0.0025355
18041817	7852.33	3042.82	1.36775	6.63285e-07	4.62217e-05		18044038	417.902	93.0953	2.16605	0.0182233	0.730085		18049798	20.8415	226.87	-3.44282	3.28522e-05	0.0025355
18045655	756.312	1563.29	-1.04779	6.6634e-07	4.62767e-05		112096100	57.8576	27.4854	1.07175	0.0186083	0.730085		18052329	7457.11	3266.01	1.19109	3.32031e-05	0.0025355
18048273	108.023	7.04563	3.94496	6.99111e-07	4.82245e-05		novel.56	96.8192	21.1585	2.1924	0.0186085	0.730085		18046062	44.7408	114.488	-1.35955	3.36195e-05	0.00255678
18054448	1571.38	484.341	1.69778	7.13094e-07	4.90234e-05		112098549	14.2999	49.5164	-1.79646	0.0187218	0.730085		18034460	463.267	42.8417	3.43562	3.41197e-05	0.00258119
18051366	462.456	198.092	1.22399	7.25852e-07	4.96048e-05		18044965	1815.78	699.326	1.37653	0.0188318	0.730085		18053012	609.781	158.929	1.94185	3.42046e-05	0.00258119
18053726	2.17168	132.162	-5.94806	7.2641e-07	4.96048e-05		18049541	1344.33	527.727	1.34899	0.0188425	0.730085		18054387	1642.59	3511.22	-1.09604	3.47897e-05	0.00261525
18055484	1992.96	413.476	2.2692	7.40202e-07	5.02108e-05		18053865	80.5965	6.97661	3.53229	0.0188586	0.730085		18033020	13154.5	4319.66	1.6066	3.52889e-05	0.00264261
18034890	20.2314	71.6123	-1.82513	7.63537e-07	5.14518e-05		18042096	80.5407	162.21	-1.00654	0.0189391	0.730085		18044768	540.468	135.33	1.99802	3.63922e-05	0.00271483
112100161	169.175	43.8127	1.95367	8.56318e-07	5.60394e-05		18038463	20.7488	6.82722	1.59726	0.0190059	0.730085		18046891	14640.7	2789.19	2.39209	3.66764e-05	0.00272563
18037814	23.5838	384.606	-4.02906	8.61102e-07	5.60906e-05		18041719	104.729	11.0679	3.24364	0.0192837	0.736837		18043081	92.2416	241.319	-1.38617	3.69159e-05	0.00273304
18046136	6400.37	1563.59	2.03342	8.66646e-07	5.61752e-05		18035119	31547.3	12145.9	1.37703	0.0193689	0.737551		novel.758	190.016	18.0473	3.39743	3.70761e-05	0.00273454
18056058	159.777	349.5	-1.12899	8.70328e-07	5.62353e-05		18035105	2.17886	15.7999	-2.81969	0.0194548	0.738001		novel.660	23.0372	77.2462	-1.7453	3.72207e-05	0.00273488
18039328	5005.68	2089.34	1.2606	8.73217e-07	5.6244e-05		18050014	7.24637	0.6781	3.45491	0.0202532	0.744209		18054863	190.914	388.165	-1.02369	3.75442e-05	0.00274832
18051975	1926.45	156.446	3.62231	8.89721e-07	5.70717e-05		18037876	66.0605	26.7558	1.30784	0.0207502	0.747737		18046255	0.359469	35.6564	-6.59326	3.87547e-05	0.00280541
18044297	2.16246	74.9893	-5.13925	8.91657e-07	5.70717e-05		18038745	0	6.98377	-5.23315	0.0208015	0.747737		18041262	786.859	341.589	1.204	3.95935e-05	0.0028474
18032204	168.87	52.5185	1.6836	1.00713e-06	6.38624e-05		novel.124	46.4799	125.757	-1.43489	0.0209019	0.747737		18036119	28.78	86.9736	-1.59859	3.96261e-05	0.0028474
18034687	669.427	125.384	2.41743	1.01613e-06	6.42334e-05		18032883	0	5.31763	-4.83586	0.0209761	0.747737		18050419	151.064	19.4118	2.95881	4.11539e-05	0.00292492
18039692	386.28	903.901	-1.22644	1.02985e-06	6.48997e-05		18034988	372.65	1027.99	-1.46412	0.02104	0.747737		18032035	1256.68	198.351	2.66406	4.35321e-05	0.00304959
18041238	163.5	28.9994	2.49802	1.09993e-06	6.82624e-05		novel.950	312.507	646.312	-1.04815	0.0210478	0.747737		18041205	465.093	216.171	1.10661	4.38422e-05	0.00305198
18050641	264.734	7.34838	5.17379	1.12979e-06	6.97047e-05		18044248	2550.47	1047.93	1.28308	0.0210645	0.747737		18031355	147.43	552.59	-1.90722	4.38785e-05	0.00305198
18036756	88.0653	0.314483	8.02182	1.13e-06	6.97047e-05		18038657	5.20279	24.8207	-2.24519	0.0212074	0.750796		18050174	13967	4390.59	1.66956	4.4444e-05	0.00307536
18037778	150.411	4.81337	4.97215	1.14604e-06	7.03782e-05		18037222	150.08	319.902	-1.09272	0.0216041	0.760654		18031941	503.807	176.413	1.51485	4.45294e-05	0.00307536
18044039	304.044	126.517	1.26723	1.20081e-06	7.31885e-05		18049078	8.622	47.3562	-2.46359	0.021683	0.760654		18045142	111.523	603.084	-2.43598	4.50791e-05	0.00310236
18039203	68.1776	303.789	-2.15743	1.22052e-06	7.41681e-05		novel.432	39.0084	133.465	-1.77738	0.0218125	0.761273		18046507	55.5206	0.330653	7.33072	4.52561e-05	0.00310361
18038348	56.0727	720.025	-3.68337	1.36987e-06	8.27514e-05		18039804	4.95665	0	4.7786	0.022324	0.767046		18034640	388.979	43.6204	3.15631	4.5808e-05	0.00310874
18052511	565.629	1235.57	-1.12737	1.39328e-06	8.39174e-05		18053521	1451.57	477.43	1.60424	0.0225799	0.772709		18049734	710.172	1.71169	8.7113	4.60057e-05	0.00311136
18040441	1584.54	236.805	2.7428	1.41677e-06	8.45839e-05		novel.332	185.019	75.4999	1.2927	0.0226283	0.772709		112095462	87.161	3.44767	4.65231	4.62895e-05	0.00311735
18039929	1725.19	804.559	1.10056	1.47394e-06	8.77401e-05		112098290	2.44307	12.0774	-2.33035	0.0228107	0.773062		18054206	401.419	1460.74	-1.86401	4.64133e-05	0.00311735
18052711	3199.24	1509.26	1.08407	1.5505e-06	9.15288e-05		18049976	147.223	416.427	-1.50054	0.0229851	0.775811		18043688	246.254	91.5923	1.42862	4.6715e-05	0.00312686
18041239	2619.12	855.958	1.61363	1.55103e-06	9.15288e-05		18054677	2775.65	1130.86	1.2954	0.0233207	0.775811		18032925	848.943	227.935	1.89712	4.8031e-05	0.00318887
18048579	686.706	249.061	1.46268	1.57638e-06	9.23598e-05		18048989	133.34	30.7467	2.11566	0.0233803	0.775811		18054631	285.073	44.4021	2.68399	4.81308e-05	0.00318887
18049339	1074.03	109.719	3.29124	1.58277e-06	9.23598e-05		18044568	2092	622.975	1.74746	0.0233865	0.775811		18038066	214.146	1241.2	-2.53544	4.91136e-05	0.00320523
18049241	3665.24	1789.3	1.03453	1.58738e-06	9.23598e-05		18052336	179.163	514.148	-1.52168	0.0234611	0.775811		18037777	329.781	77.6825	2.08671	4.91585e-05	0.00320523
novel.637	936.701	285.632	1.71294	1.59514e-06	9.25272e-05		18035676	64.055	169.978	-1.40872	0.023536	0.775811		18052420	534.152	67.4553	2.98473	4.94514e-05	0.00320523
18037324	205.937	17.2322	3.58142	1.6389e-06	9.39975e-05		18049729	1035.86	442.134	1.22805	0.0238228	0.779854		18053818	248.519	88.65	1.48726	4.94633e-05	0.00320523
18048626	277.088	698.284	-1.33464	1.67606e-06	9.58595e-05		18036458	66.8255	151.106	-1.17601	0.0239192	0.780703		18049115	241.479	17.5669	3.78291	4.94786e-05	0.00320523
18037065	82.7595	843.116	-3.34919	1.79946e-06	0.000101777		18050873	562.087	1924.93	-1.77581	0.024189	0.783442		18048085	1.71421	20.828	-3.5999	4.96557e-05	0.00320523
18035038	102.183	31.6618	1.69431	1.80914e-06	0.000102042		18041608	48.2643	179.998	-1.89928	0.0243854	0.783442		18040004	3178.12	1556.39	1.03	5.06753e-05	0.00323925
112095426	5.27737	72.3035	-3.77985	1.81781e-06	0.000102061		18036030	17.9523	143.49	-3.00195	0.024462	0.783442		18052326	228.431	100.249	1.19149	5.09861e-05	0.00323925
18047823	3381.77	1337.99	1.33781	1.88115e-06	0.000105231		18041809	5.2748	16.8915	-1.66482	0.0244926	0.783442		18041132	0.359469	18.145	-5.61668	5.14538e-05	0.00323925
18039024	91.3436	3.23704	4.8318	1.97218e-06	0.000108247		18053547	798.625	397.501	1.00665	0.0244929	0.783442		18040782	93.7146	12.1258	2.94283	5.21233e-05	0.00323925
18051486	1533.71	499.97	1.61737	2.022e-06	0.000110684		18039618	9.74849	1.37827	2.85857	0.0251275	0.784676		18041775	21.3532	57.115	-1.42157	5.22644e-05	0.00323925
18037287	28.4317	262.218	-3.2085	2.05909e-06	0.000112413		18044149	1001.78	439.093	1.18981	0.0252889	0.784676		18053998	4407.45	1660	1.40886	5.32851e-05	0.00326476
18046549	255.538	606.587	-1.24798	2.09589e-06	0.000114117		18044465	730.402	290.276	1.33115	0.0254243	0.784676		18038296	1479.8	611.093	1.27591	5.35651e-05	0.00327166
18042215	1368.29	511.632	1.41945	2.11821e-06	0.000115025		18044398	742.432	348.314	1.09162	0.0254689	0.784676		18043060	27867.6	11733.5	1.24796	5.47156e-05	0.00332117
18039297	826.019	1957.63	-1.24513	2.12823e-06	0.000115263		18038803	110.16	863.103	-2.97015	0.0257069	0.787988		18037844	295.52	768.482	-1.37958	5.5401e-05	0.003346
18038621	1397.03	276.176	2.33901	2.15213e-06	0.000116249		18047722	13.9745	42.5002	-1.60343	0.0258936	0.788262		18037121	551.226	269.367	1.03357	5.54671e-05	0.003346
18054387	1662.11	4192.56	-1.33489	2.22068e-06	0.000119007		18039136	13.6729	35.3032	-1.37598	0.0262019	0.793692		18042622	1633.5	745.889	1.1312	5.62659e-05	0.00338375
18049856	976.02	448.65	1.12197	2.27717e-06	0.000121715		18050653	5.57999	0.306583	3.98975	0.0265294	0.799924		18037778	148.127	10.16	3.87034	5.65058e-05	0.00338775
18034969	535.091	1086.33	-1.0222	2.29948e-06	0.000122587		18044141	7.64948	19.8262	-1.36988	0.0268304	0.803533		18052558	85.0045	278.802	-1.71317	5.75017e-05	0.00342037
112099250	401.762	163.595	1.29725	2.36974e-06	0.000125676		18034985	236.604	75.6511	1.64435	0.0274383	0.812316		18035070	166.352	47.3813	1.8152	5.76139e-05	0.00342037
18042947	4426.69	939.577	2.23625	2.38083e-06	0.000125937		112097983	136.829	291.974	-1.09413	0.0277912	0.812316		18040372	555.301	179.624	1.6285	5.79817e-05	0.00342037
18043457	250.418	634.329	-1.34122	2.45847e-06	0.000129374		novel.78	5.31728	0.328017	3.91814	0.0278611	0.812316		18042413	878.104	292.21	1.58784	5.81e-05	0.00342037
18045030	281.29	621.71	-1.14472	2.47239e-06	0.000129772		18040223	2074.55	938.785	1.1439	0.0278813	0.812316		18037065	81.8701	351.439	-2.10258	5.90742e-05	0.00345349
18037412	2916.78	631.184	2.20843	2.53397e-06	0.000132663		18053613	3.04051	13.177	-2.12209	0.0283438	0.81822		18049944	0.320547	35.1381	-6.57181	5.92175e-05	0.00345349
18042136	229.262	520.794	-1.18416	2.56375e-06	0.000133879		18042482	22.5152	69.1717	-1.62351	0.0283992	0.818439		18051557	2315.65	12292.5	-2.40837	5.93753e-05	0.00345349
18048144	1045.91	139.217	2.90958	2.61794e-06	0.000135324		18048004	37.9129	6.03923	2.65349	0.0285936	0.818439		18038229	226.025	10.2708	4.46452	5.95565e-05	0.00345349
18050892	2756.27	1247.28	1.14404	2.636e-06	0.000135914		18031406	202.258	409.218	-1.01721	0.0288419	0.818652		18032461	3118.38	482.88	2.69102	5.97151e-05	0.00345349
18036304	0	25.0263	-7.02469	2.66096e-06	0.000136511		112097040	157.206	321.728	-1.03396	0.0289236	0.818652		18035051	584.253	3788.95	-2.69732	5.97226e-05	0.00345349
18038130	63.1073	0	8.50273	2.70284e-06	0.000137967		18032408	124.539	263.175	-1.07988	0.0290607	0.821484		112100301	3232.4	1011.06	1.67677	6.02946e-05	0.00347627
18052541	13834.1	5779	1.25938	2.7128e-06	0.000138129		18046704	27.646	10.4795	1.40129	0.0292232	0.825024		18049976	48.1762	140.315	-1.54594	6.1093e-05	0.00349302
18040619	267.643	747.732	-1.48293	2.81735e-06	0.000143096		18031296	189.15	1234.63	-2.70642	0.0297383	0.828696		18033753	506.851	73.6055	2.78347	6.12531e-05	0.00349302
112098206	96.8749	970.058	-3.32475	2.88657e-06	0.000146248		18036973	54.6773	109.961	-1.01038	0.0297666	0.828696		18038436	218.376	21.8896	3.31912	6.12999e-05	0.00349302
18049158	1067.76	301.627	1.82412	2.95121e-06	0.000148785		18043280	270.021	652.029	-1.27225	0.0298793	0.828696		18035086	0.718939	21.8124	-4.97676	6.20367e-05	0.00352473
18039076	408.952	3228.83	-2.98119	2.97394e-06	0.000149284		112099245	17.357	35.7356	-1.04684	0.0299027	0.828696		112100103	0.354174	22.9543	-5.95255	6.29737e-05	0.0035676
novel.333	689.639	259.323	1.41189	2.97573e-06	0.000149284		112096660	28.3543	11.6435	1.28069	0.0300114	0.828696		18048535	59.2884	223.045	-1.91467	6.33081e-05	0.00357617
18039778	4.98327	68.7601	-3.79821	3.06799e-06	0.000153464		18042335	12.0771	39.4474	-1.70963	0.0300263	0.828696		18048827	5.85097	35.7529	-2.61538	6.35877e-05	0.00358162
18039140	1.30286	73.3487	-5.76513	3.12246e-06	0.000155499		18036590	8.49818	21.4447	-1.33908	0.0306949	0.833481		18049843	1049.98	249.417	2.07361	6.46552e-05	0.00361053
18048160	2112.21	167.051	3.66027	3.1488e-06	0.000156068		112098113	27.7394	112.551	-2.0189	0.030806	0.833604		18043947	160.236	73.7023	1.12362	6.50054e-05	0.00361292
18038128	2.06068	52.1096	-4.65171	3.14918e-06	0.000156068		18048822	56899.2	26093.7	1.1247	0.0309354	0.83389		18047084	418.624	96.753	2.11305	6.52526e-05	0.00361292
18040994	19.447	133.852	-2.78736	3.20798e-06	0.000158597		18045510	775.086	1862.55	-1.26488	0.0309429	0.83389		novel.947	53.9159	1.57162	5.08977	6.57441e-05	0.00362985
18048704	26.6994	250.892	-3.23347	3.21613e-06	0.000158616		18041886	13.8233	3.9173	1.82275	0.0312158	0.834722		novel.1013	0	14.5553	-6.26331	6.70463e-05	0.00368095
18052154	154.705	66.2888	1.22592	3.27345e-06	0.000161054		18031439	225.299	451.904	-1.00381	0.0314231	0.834722		18037363	162.909	69.2485	1.23802	6.76099e-05	0.0037015
18041640	2295.27	461.612	2.31406	3.42094e-06	0.000167503		18040441	626.517	246.301	1.34725	0.0315784	0.834722		18048930	485.058	1428.28	-1.55833	6.83214e-05	0.00371962
novel.525	267.056	81.8668	1.70708	3.59627e-06	0.000175667		18037300	102.02	17.562	2.53857	0.0316672	0.834722		18055230	59.1249	405.451	-2.7786	6.9161e-05	0.00375487
18032353	10552.4	3599.93	1.55157	3.74006e-06	0.00018182		18040222	8.71269	0.6781	3.71014	0.0318983	0.834722		112099331	175.858	566.452	-1.68866	6.94893e-05	0.00376224
18044878	1475.58	364.163	2.01918	3.83383e-06	0.000185333		18035011	573.411	1212.73	-1.08099	0.0319819	0.834722		18055554	174.589	34.0913	2.3602	7.09855e-05	0.00382207
18043873	59.8462	181.133	-1.59694	3.83743e-06	0.000185333		18033674	326.939	710.117	-1.11895	0.0319878	0.834722		18043353	168.367	63.5709	1.40054	7.14994e-05	0.00383916
18043549	125.31	400.246	-1.67567	3.83955e-06	0.000185333		18047347	457.602	164.44	1.47613	0.0320091	0.834722		18054003	124.25	7.78698	3.99871	7.22999e-05	0.00387151
18040793	2.85013	34.1085	-3.60154	3.91806e-06	0.000187177		18052242	7.35936	37.6463	-2.34553	0.0324065	0.839584		18032817	2069.43	365.187	2.50258	7.37154e-05	0.00390978
18037777	334.526	45.1307	2.89102	3.92317e-06	0.000187177		18046733	77.2862	37.6327	1.03998	0.0326225	0.839584		novel.470	41.627	280.725	-2.75197	7.38334e-05	0.00390978
18034778	3229.13	814.209	1.98774	3.92325e-06	0.000187177		18033105	208.254	453.639	-1.12351	0.0330578	0.841641		18055659	4723.07	1804.97	1.38786	7.40147e-05	0.00390978
18049542	967.788	403.175	1.26398	3.92358e-06	0.000187177		18045233	116.477	237.949	-1.03057	0.0330627	0.841641		18041610	14.6133	69.4062	-2.24208	7.44407e-05	0.00392168
18043460	31.3335	149.274	-2.25304	3.94013e-06	0.000187387		novel.570	64.3014	27.5434	1.22276	0.0330777	0.841641		18052767	728.941	326.144	1.16037	7.49026e-05	0.00392486
112098474	211.16	445.777	-1.07861	3.95707e-06	0.000187387		18052247	125.099	323.706	-1.37142	0.0332942	0.843343		18040211	93.0999	212.231	-1.19035	7.62826e-05	0.00397585
112096886	1.01338	38.3625	-5.20909	3.96349e-06	0.000187387		18047019	226.795	109.124	1.05534	0.0336685	0.846851		112098178	57.613	165.513	-1.52488	7.74082e-05	0.00402379
18032073	2473.81	584.982	2.08026	3.96469e-06	0.000187387		18034308	393.829	2651.93	-2.75153	0.0336905	0.846851		18048039	175.48	21.4617	3.03364	7.80904e-05	0.00404848
18049492	13.4839	77.507	-2.52138	4.04044e-06	0.000190087		18037210	33.419	6.16992	2.43319	0.0337029	0.846851		18054625	246.505	99.1657	1.31417	8.05909e-05	0.00415606
18045785	30712.7	12086.4	1.34547	4.09601e-06	0.000191817		18036672	136.108	349.07	-1.35949	0.0339087	0.849554		18051975	1897.35	238.98	2.98916	8.15375e-05	0.00419381
18047485	121.603	394.713	-1.69981	4.30757e-06	0.000200346		18034796	815.459	2131.61	-1.38632	0.0340521	0.849554		18041137	0	19.5464	-6.68787	8.17687e-05	0.00419467
18038479	958.215	256.291	1.90309	4.35957e-06	0.000202304		18049457	48.1335	11.6357	2.0502	0.0342307	0.850472		18054585	487.847	140.583	1.79496	8.20666e-05	0.00419754
112096805	75.4422	1196.33	-3.98729	4.40025e-06	0.000203729		18046254	220.469	1789.35	-3.02051	0.0345463	0.857351		18055220	158.351	32.861	2.27018	8.22542e-05	0.00419754
18035645	1648.28	731.63	1.17211	4.44349e-06	0.000204802		18042734	84.3274	35.2227	1.25891	0.0346494	0.857939		18046873	97.5808	196.06	-1.00651	8.31432e-05	0.00422087
18053261	145648	61286.4	1.24885	4.54495e-06	0.000208953		18040742	50.7161	131.055	-1.37097	0.0349297	0.859211		18036563	866.601	153.91	2.49367	8.36687e-05	0.00423433
18034303	1769.81	4680.04	-1.40298	4.55402e-06	0.000208953		18053626	0.665827	6.32375	-3.23564	0.0349888	0.859211		18053074	211.721	589.713	-1.47884	8.38417e-05	0.00423433
18035377	0	90.3631	-8.87578	4.57878e-06	0.000209618		novel.431	8.36862	29.6788	-1.8372	0.0355895	0.862381		18042737	1421.07	680.368	1.06313	8.47267e-05	0.00426536
18054414	53.1346	125.535	-1.24166	4.73606e-06	0.000216333		18050169	483.684	218.239	1.14847	0.0356902	0.862381		18052823	5.49679	56.0904	-3.35349	8.51109e-05	0.00426536
18041593	236.496	92.3042	1.3567	4.83272e-06	0.000220255		18047848	0	54.8329	-8.20397	0.0358092	0.862613		18039694	10.7562	44.8104	-2.06662	8.57195e-05	0.00427395
18046002	1687.74	822.123	1.0381	4.85278e-06	0.000220677		18044121	1545.08	479.167	1.68911	0.0359668	0.863		novel.370	4.35113	32.2646	-2.87079	8.64105e-05	0.00429744
18038202	241.008	513.408	-1.09049	5.00878e-06	0.000226761		18036318	461.572	194.397	1.24796	0.0359703	0.863		18039024	89.9994	6.2854	3.84887	8.7026e-05	0.00431707
18038066	216.349	1927.37	-3.15555	5.0342e-06	0.000227408		18045416	8.76089	1.9473	2.16233	0.0360065	0.863		18054854	863.435	238.494	1.85597	8.76511e-05	0.00433031
18033440	592.992	1282.95	-1.11333	5.0492e-06	0.000227582		18040409	18.4606	1.31207	3.81403	0.0361402	0.863		18037153	797.775	214.176	1.89721	8.84943e-05	0.00434354
18049234	2875.38	421.945	2.76889	5.20812e-06	0.000233713		112098414	10.117	30.0948	-1.56615	0.0362133	0.863		18038479	944.905	313.794	1.59044	8.86981e-05	0.00434354
18049039	1.7735	60.909	-5.11492	5.27018e-06	0.000235463		18054433	86.4731	205.936	-1.25322	0.0362138	0.863		18045167	34.073	156.376	-2.20181	8.87582e-05	0.00434354
18050320	163.276	662.457	-2.02107	5.37371e-06	0.000239564		novel.311	6.65255	18.818	-1.49244	0.036226	0.863		18043711	5473.8	1375.36	1.99281	8.8893e-05	0.00434354
18049734	721.258	3.17962	7.82735	5.41348e-06	0.000240812		18032307	25.9169	57.1263	-1.13985	0.0363705	0.863		112100050	61.9158	268.299	-2.11361	8.92602e-05	0.0043506
112098424	28.7979	103.726	-1.85291	5.47356e-06	0.000242955		18037442	1216.83	565.833	1.10451	0.0364428	0.863793		18045387	519.644	173.882	1.57934	8.95371e-05	0.00435324
18033416	98.4484	737.664	-2.90632	5.61765e-06	0.000246784		18040265	16.3176	34.3528	-1.07644	0.0366856	0.866766		18047259	179.464	367.003	-1.03355	8.98348e-05	0.00435688
18055734	902.599	154.316	2.54854	5.6291e-06	0.000246784		18043170	15.7129	50.5469	-1.68304	0.0368213	0.867091		18036506	7412.29	2307.99	1.68324	9.05697e-05	0.00437699
18053149	1727.71	9.12393	7.56473	5.63236e-06	0.000246784		18055487	9463	42895.5	-2.18046	0.036915	0.867091		18052951	354.705	49.1653	2.85217	9.13693e-05	0.00437699
18050711	1066.23	2253.4	-1.07982	5.6962e-06	0.000249047		18047067	158.359	69.3727	1.18951	0.0371041	0.86809		18052057	759.109	219.307	1.79186	9.20202e-05	0.0043974
18050937	4577.61	2040.33	1.16586	5.72615e-06	0.000249822		18041551	10.6749	62.621	-2.55623	0.0372509	0.86809		18048692	435.885	2977.59	-2.77195	9.24104e-05	0.00440527
18047007	3325.55	1462.16	1.18557	5.7541e-06	0.000250506		112097715	5.39862	17.6633	-1.71566	0.0375665	0.869647		18055310	310.4	39.8097	2.96451	9.28698e-05	0.00441205
112097331	206.566	76.7937	1.42601	5.77346e-06	0.000250814		18039326	19.4723	54.3583	-1.47103	0.0380006	0.875435		novel.525	263.573	99.7534	1.40294	9.3004e-05	0.00441205
18051624	707.215	80.435	3.13705	5.82558e-06	0.000252006		18051902	38.1684	14.4605	1.39849	0.0381349	0.876837		18041892	1047.45	296.217	1.8222	9.35182e-05	0.00441501
18038036	3432.74	1548.51	1.14853	6.05429e-06	0.00026088		18053087	11.0355	2.6254	2.06726	0.0382613	0.877098		18052942	63.9087	3.72289	4.08913	9.55995e-05	0.00449157
18035214	347.525	109.984	1.66045	6.06906e-06	0.00026088		18055666	46.5994	134.746	-1.53253	0.038282	0.877098		18044063	1623.09	65.2163	4.63772	9.65222e-05	0.00451343
18035698	7857.64	3848.87	1.02972	6.08758e-06	0.000261126		18054346	3977.15	1941.9	1.03429	0.0383498	0.877098		18041899	24.6508	2.20671	3.4697	9.65266e-05	0.00451343
18040451	86.368	13.5889	2.66988	6.17088e-06	0.000263592		18047444	2030.59	801.078	1.34177	0.0388044	0.877711		18031286	757.761	212.378	1.83556	9.86444e-05	0.00460145
18036119	29.119	181.994	-2.64556	6.21991e-06	0.000264854		18038020	1640.82	680.581	1.26943	0.0388789	0.877711		112100019	31.034	183.671	-2.56809	9.91272e-05	0.00461295
18042022	319.895	1133.64	-1.82573	6.23531e-06	0.000264854		18042777	863.063	341.375	1.3379	0.0396813	0.877711		18048144	1030.59	223.792	2.20336	0.000100202	0.00464089
18052738	708.507	242.999	1.5442	6.23934e-06	0.000264854		18040575	34.5107	117.727	-1.76834	0.0397993	0.877711		18036402	387.812	175.604	1.14451	0.000103367	0.00477615
18045490	11.5635	56.4537	-2.2917	6.26611e-06	0.000265439		18039385	656.324	1568.71	-1.25718	0.0398707	0.877711		18050261	5770.89	925.365	2.64074	0.000105526	0.00483024
18050354	26.9932	225.42	-3.06488	6.49084e-06	0.000272695		18045369	13.0891	29.8483	-1.17762	0.0404446	0.877711		18041588	1533.36	5585.55	-1.86501	0.000108024	0.0049215
18034653	976.741	126.884	2.94465	6.63366e-06	0.000277554		18042019	1.27622	11.691	-3.17094	0.0408046	0.882311		18048828	475.85	71.0692	2.74284	0.000108407	0.00492748
18040383	2264.24	1112.81	1.02483	6.87372e-06	0.000284989		18051186	32.9214	105.296	-1.67522	0.0411353	0.882411		18045319	321.365	753.979	-1.2313	0.000112019	0.00503671
18049843	1065.27	195.428	2.44653	6.88116e-06	0.000284989		18052041	11.2558	61.8753	-2.46137	0.0414624	0.8827		112095852	212.665	49.6577	2.10023	0.000112366	0.00503671
18050831	410.726	1984.57	-2.27285	6.92818e-06	0.000286355		18031922	1262.31	610.554	1.04784	0.0415141	0.882952		18044993	19.1471	100.47	-2.38734	0.000116455	0.00518689
18047091	933.311	325.28	1.52069	7.0968e-06	0.000292732		18051303	2.8037	32.2532	-3.53182	0.0418785	0.885601		18041741	103.887	271.948	-1.38978	0.00011749	0.00521894
112097039	33.6834	229.022	-2.76686	7.22315e-06	0.000296149		18049283	1.05598	7.13443	-2.79327	0.0423281	0.890452		18043460	30.9619	82.8694	-1.4214	0.000117793	0.00521955
18055230	59.7478	892.44	-3.90155	7.27617e-06	0.000297578		18053323	8.52047	42.3194	-2.31668	0.0427423	0.891972		18044735	462.475	52.5139	3.13834	0.000118037	0.00521955
112097041	24.9005	168.366	-2.75923	7.48662e-06	0.000304505		18039352	48.2607	125.284	-1.3749	0.0428138	0.891972		18034302	383.261	57.5869	2.73484	0.00011899	0.00523799
18037292	2.09691	117.565	-5.81134	7.57885e-06	0.000307034		18031519	2120.37	5128.91	-1.27439	0.0431428	0.891972		18035389	5325.75	1768.36	1.5906	0.00011899	0.00523799
112100107	164.482	355.132	-1.10978	7.6133e-06	0.000307818		112098067	38.9997	85.099	-1.12858	0.0433867	0.891972		18036756	86.7165	6.09589	3.83131	0.000121654	0.00533122
18054631	289.324	17.4275	4.05399	7.66932e-06	0.000309471		18050467	580.54	279.161	1.05603	0.0434388	0.891972		novel.893	1362.22	383.311	1.82959	0.00012239	0.00533333
18055900	316.989	927.667	-1.54973	7.6963e-06	0.000309947		18037956	13.2849	34.4967	-1.37631	0.0439431	0.893332		18037560	1887.88	537.259	1.81316	0.000122521	0.00533333
18041711	166.156	68.7964	1.27313	7.74701e-06	0.000311375		18043799	165.681	71.7139	1.20845	0.0442328	0.893332		18051404	1395.36	301.624	2.21003	0.000123787	0.00537649
18031251	46.2947	0.314483	7.09442	7.83004e-06	0.000314094		18044523	71.0735	201.119	-1.50245	0.0445431	0.893332		18049937	0.359469	21.1599	-5.83446	0.000125094	0.00540424
18038221	100.46	246.898	-1.29652	8.03315e-06	0.000321582		18047486	108.625	249.838	-1.20247	0.044717	0.893332		18045998	577.551	176.304	1.71233	0.000125379	0.00540424
18043590	39245.4	19107.3	1.03841	8.04821e-06	0.000321582		18040350	6.61007	21.3147	-1.6798	0.0447395	0.893332		18038276	3667.2	1149.7	1.67342	0.000125532	0.00540424
18032578	175.029	953.878	-2.44689	8.12677e-06	0.000323455		18036271	4.78673	21.2325	-2.13357	0.0447704	0.893332		18043623	2998.16	904.885	1.72838	0.000127028	0.0054236
18050723	481.504	1020.55	-1.08425	8.21055e-06	0.000326154		18036645	96.9277	325.436	-1.74826	0.0448357	0.893332		18048926	69.7344	10.8692	2.68144	0.000127092	0.0054236
18042726	3499.28	1214.3	1.527	8.32383e-06	0.000330012		18038820	169.948	347.053	-1.03101	0.0450211	0.893332		18054943	18.5958	143.15	-2.94578	0.000132121	0.00557734
18055486	412.669	109.116	1.92037	8.40404e-06	0.000331903		18056169	14.1969	43.2057	-1.60199	0.0452009	0.893476		18053512	1107.83	3400.69	-1.61809	0.00013313	0.00559575
18045998	585.793	161.392	1.8604	8.89937e-06	0.000348098		18053187	2.35811	21.041	-3.16028	0.0454405	0.893569		18039314	144.358	4.31309	5.07234	0.000133629	0.00560468
112098251	19.6617	79.862	-2.02536	8.97669e-06	0.000350451		18052892	19.9043	50.5806	-1.34541	0.0457194	0.895711		18034299	3.22993	111.623	-5.12469	0.00013508	0.00564134
18054075	239.196	522.069	-1.1254	9.02127e-06	0.00035152		18036068	1.38709	10.7256	-2.96887	0.0463493	0.899556		18034481	3104.64	1058.07	1.55302	0.000136405	0.00568451
18043784	3102.93	1488.44	1.05993	9.36409e-06	0.000362133		112096610	2.28972	9.41038	-2.02294	0.0465519	0.901693		18041820	123.349	19.1698	2.68284	0.000137438	0.00571539
novel.124	12.9434	121.085	-3.22771	9.45534e-06	0.000364951		18043082	115.994	53.3622	1.11953	0.046586	0.901693		18051847	1218.29	377.969	1.68875	0.000138865	0.00574608
18054494	390.401	109.27	1.83774	9.65106e-06	0.000371803		18034526	145.366	292.372	-1.00896	0.0470265	0.904796		112096851	3.56292	51.3879	-3.86525	0.000139068	0.00574608
18055390	0	18.7019	-6.60391	9.75961e-06	0.000374083		18049370	216.091	461.886	-1.09638	0.0471334	0.904796		18048482	1916.74	391.846	2.29016	0.000139419	0.00574608
18046249	27.3956	150.157	-2.45708	9.76522e-06	0.000374083		18037065	368.592	875.453	-1.24819	0.0479333	0.904796		18034429	430.327	1065.86	-1.30889	0.000141188	0.00578514
18051367	561.58	3302.49	-2.55622	1.0069e-05	0.000382848		18050423	26.5987	10.1515	1.3895	0.0480145	0.904796		18048114	285.526	117.179	1.28562	0.000142177	0.0057894
18053818	251.777	47.282	2.4129	1.01008e-05	0.000383344		18031867	2114.53	4771.31	-1.17402	0.0481006	0.904796		112098177	64.7427	151.46	-1.22939	0.000145636	0.00589693
18037732	3417.94	1066.21	1.6807	1.01575e-05	0.00038478		18038160	394.883	893.997	-1.1791	0.0482273	0.904796		18050517	3565.19	585.934	2.60512	0.000146684	0.00592341
18036545	32.6703	99.6421	-1.60712	1.02687e-05	0.000388272		18031676	1.40366	17.255	-3.63726	0.0482593	0.904796		112097717	226.451	463.34	-1.03415	0.000147541	0.00593354
18032665	142.525	0.628967	7.82203	1.02988e-05	0.000388691		18036119	91.2511	188.982	-1.05089	0.0484649	0.904796		18036992	271.07	108.876	1.31623	0.00014796	0.00593815
18054003	126.125	4.49498	4.81633	1.03179e-05	0.000388693		18054400	186.778	401.02	-1.10303	0.0488215	0.904796		18048635	3710.68	641.512	2.53205	0.000149024	0.00594422
18052074	64.2578	305.11	-2.24858	1.05511e-05	0.000395289		18042156	65.8599	28.6144	1.20173	0.0490003	0.904796		18053098	740.458	252.259	1.55414	0.00014951	0.00594922
18048159	550.369	240.631	1.19396	1.06617e-05	0.00039731		novel.476	63.9392	129.183	-1.01733	0.049014	0.904796		novel.884	0.359469	18.288	-5.62667	0.000149758	0.00594922
18040857	16962.3	110.665	7.25996	1.06634e-05	0.00039731		18034207	4.41464	0.350083	3.64546	0.0491471	0.904796		18041246	881.03	178.102	2.30637	0.000150089	0.00595027
18052496	322.661	139.426	1.21164	1.08827e-05	0.00040474		112096923	1.72181	7.9859	-2.22674	0.049415	0.904796		18050416	2973.25	423.015	2.81317	0.000150869	0.00596911
18040693	176.329	42.904	2.04094	1.10766e-05	0.000410845		18055428	235.546	519.693	-1.14132	0.0494391	0.904796		18048280	1584.13	492.675	1.6849	0.00015244	0.00600692
18043060	28229.9	11898.6	1.24645	1.10871e-05	0.000410845		18048518	6.12349	20.883	-1.77642	0.0495523	0.904796		112096188	325.409	40.0844	3.02148	0.00015428	0.0060211
112098560	6.1142	105.216	-4.09736	1.13748e-05	0.000419267		18050172	149.193	343.18	-1.20139	0.049602	0.904796		18048910	0	182.561	-9.90825	0.00015447	0.0060211
novel.772	435.356	12.0656	5.17395	1.13759e-05	0.000419267		18045128	11.3983	29.4186	-1.37045	0.0496187	0.904796		18046132	0.359469	22.3882	-5.91558	0.000154648	0.0060211
18038691	24.4935	117.017	-2.26123	1.14312e-05	0.000420441									18046249	27.0923	102.511	-1.92222	0.000156892	0.00609536
18041159	24.8955	118.251	-2.24715	1.1449e-05	0.000420441									18046345	108.913	277.16	-1.349	0.000157179	0.00609536
18048868	62.0419	186.717	-1.59065	1.15559e-05	0.00042332									18048374	59.9079	7.87462	2.93646	0.000159278	0.00610544
18040964	462.983	108.611	2.0917	1.15688e-05	0.00042332									18044885	39.9321	262.406	-2.71934	0.000159313	0.00610544
18032331	28.9224	200.452	-2.79348	1.17457e-05	0.000426731									112101106	47.3284	174.234	-1.88101	0.000161675	0.00617177
18045971	1438.29	677.175	1.08687	1.20928e-05	0.000437785									novel.261	1.42729	28.6469	-4.36013	0.000164012	0.0062204
18033674	120.468	683.834	-2.5053	1.21321e-05	0.00043794									18041303	110.222	579.451	-2.39395	0.000164336	0.0062204
18045840	17.5328	84.4425	-2.26386	1.2381e-05	0.000444281									18044434	415.088	174.734	1.24979	0.000164541	0.0062204
18037849	1167.66	136.144	3.10061	1.24444e-05	0.00044577									18043062	607.27	1357.45	-1.16069	0.000165385	0.00624025
18051675	1092.14	530.032	1.04351	1.25069e-05	0.000447226									18037074	7.5988	37.9404	-2.32726	0.000166419	0.00626718
18035393	1874.94	4202.93	-1.16468	1.26129e-05	0.000449442									18052732	166.468	371.95	-1.1615	0.000167122	0.00628154
18054417	12.4366	103.072	-3.04975	1.28309e-05	0.000454838									18045494	484.244	1022.86	-1.07936	0.000168305	0.00631384
18048787	92.1731	232.622	-1.33674	1.28312e-05	0.000454838									18040265	56.5465	15.5451	1.8694	0.00016954	0.00634801
18048085	1.73497	41.7691	-4.5886	1.309e-05	0.000462407									112097976	65.1319	299.118	-2.19839	0.000171122	0.00639189
18043550	1999.1	4672.23	-1.22489	1.31357e-05	0.000462459									18042618	474.864	146.047	1.701	0.000171693	0.00639189
novel.723	118.422	491.598	-2.05511	1.31368e-05	0.000462459									18037324	203.007	42.2782	2.26733	0.000172755	0.00641919
18055554	177.104	39.2563	2.17508	1.32977e-05	0.00046732									18049005	1421.95	398.222	1.83604	0.00017373	0.00644316
18051195	702.003	307.457	1.19119	1.33655e-05	0.000468896									18053851	1608.77	522.012	1.62399	0.000174305	0.00645224
18038971	108.601	0.609826	7.45134	1.34227e-05	0.000469355									novel.593	0.354174	25.2874	-6.09158	0.000177305	0.00653853
18048654	213.059	564.552	-1.40606	1.34246e-05	0.000469355									18033706	30.5569	0.289829	6.46861	0.000183176	0.00669382
18039573	59.869	235.59	-1.97741	1.36106e-05	0.000474469									18036813	4.18627	45.2514	-3.44022	0.000183589	0.00669382
18044345	1511.41	682.496	1.14748	1.36994e-05	0.000476515									18056128	659.974	155.852	2.08213	0.000184174	0.00669382
18051256	1606.2	740.17	1.11799	1.38778e-05	0.000481901									18047485	120.128	274.583	-1.19317	0.000184241	0.00669382
18043341	1366.66	524.048	1.38303	1.40084e-05	0.000483965									18045508	635.13	86.7285	2.87209	0.000184256	0.00669382
18042996	636.404	276.349	1.20443	1.40581e-05	0.000484387									18037849	1150.24	192.294	2.58052	0.000187159	0.00678668
112099268	78.3493	226.073	-1.52941	1.4068e-05	0.000484387									18032193	1242.47	294.236	2.07824	0.000190351	0.00687203
18046651	72.896	226.327	-1.63548	1.43027e-05	0.000491071									18039396	192.188	72.5172	1.40381	0.000190961	0.00687354
112098148	2.53363	111.915	-5.48165	1.43103e-05	0.000491071									18053408	570.807	128.049	2.15587	0.000191887	0.00687643
18052032	70196.3	24785.9	1.50188	1.43455e-05	0.000491452									18040409	232.053	17.5579	3.72582	0.000192013	0.00687643
18051020	953.714	2938.63	-1.62357	1.46185e-05	0.000498331									18041148	6410.66	2805.42	1.1923	0.000194061	0.00689405
18046968	1782.49	466.287	1.93497	1.46654e-05	0.000498525									18048049	81.5779	9.52788	3.10431	0.000194389	0.00689405
18033641	635.58	69.9874	3.18266	1.48063e-05	0.000502183									18055428	1420.1	224.031	2.664	0.000195428	0.00689405
18045866	10806.9	4714.53	1.19681	1.48508e-05	0.00050238									18055486	406.885	142.034	1.51952	0.000196357	0.00689405
18040867	226.183	1697.35	-2.90815	1.50397e-05	0.000507571									18048204	1193.44	355.918	1.74534	0.000196565	0.00689405
18045833	26.9451	112.753	-2.06712	1.53025e-05	0.00051474									18031352	849.247	247.709	1.77798	0.000196629	0.00689405
18035606	8.05503	76.4232	-3.2477	1.55011e-05	0.000520562									18055390	0	11.3848	-5.90667	0.000197095	0.00689405
18044242	253.659	614.235	-1.27596	1.58602e-05	0.000530873									18044451	102.751	30.2042	1.7681	0.000198203	0.00689405
18036424	16.8564	78.0607	-2.21548	1.599e-05	0.000533135									18040109	44.6765	225.638	-2.33875	0.000198209	0.00689405
18054074	63.3069	208.062	-1.71687	1.6028e-05	0.000533135									18048123	9262.39	1633.31	2.50358	0.000198475	0.00689405
18042528	506.831	239.079	1.08431	1.60322e-05	0.000533135									18048579	677.419	287.694	1.23601	0.000198685	0.00689405
18042418	579.193	278.065	1.05822	1.62756e-05	0.000539473									18033641	626.333	111.819	2.4849	0.000199492	0.00689405
18047487	5.499	43.5056	-2.9755	1.64563e-05	0.000542817									18045490	11.4309	39.2658	-1.78586	0.000199996	0.00689405
18032193	1260.29	253.81	2.31207	1.67121e-05	0.000549481									18051608	185.339	85.6024	1.11648	0.000201606	0.00691781
18048158	0	45.9082	-7.89932	1.67606e-05	0.000549902									18036124	1.07841	60.9632	-5.84712	0.000202145	0.00691781
18051847	1235.55	332.563	1.8939	1.67788e-05	0.000549902									18051814	167.52	9.01333	4.21681	0.000202288	0.00691781
18042679	193.758	6.61197	4.8728	1.72247e-05	0.000563154									18051495	1054.97	2120.07	-1.007	0.00020333	0.00693559
18054549	21505.1	5704.33	1.91457	1.728e-05	0.000563614									112096886	1.00056	26.2931	-4.69256	0.000206124	0.00697679
18033503	443.542	76.3736	2.53896	1.74142e-05	0.000565451									112096180	149.253	48.9531	1.60751	0.000206323	0.00697679
18037833	179.99	466.293	-1.37404	1.74461e-05	0.000565451									18047686	326.164	126.147	1.37136	0.00020765	0.00700262
18052757	1.07893	78.9518	-6.21604	1.74634e-05	0.000565451									18048868	61.2546	163.883	-1.4191	0.000207804	0.00700262
112098104	70.0294	232.422	-1.7301	1.74747e-05	0.000565451									112100012	1119.09	338.383	1.7259	0.000210828	0.00707842
18034693	372.462	799.231	-1.10217	1.76285e-05	0.000568022									18044537	983.156	449.369	1.12993	0.000211149	0.00707842
18054918	270.806	559.721	-1.04767	1.76377e-05	0.000568022									18045842	305.686	678.811	-1.15155	0.000211191	0.00707842
112095873	52.6709	145.855	-1.46857	1.80945e-05	0.000580903									18051365	883.05	365.828	1.2712	0.00021173	0.00707842
112096845	2327.86	859.621	1.43729	1.81736e-05	0.000582526									18053726	2.15682	75.535	-5.14816	0.000211864	0.00707842
18050416	3017.35	299.41	3.33324	1.82426e-05	0.000583156									18038946	3760.26	596.596	2.65593	0.000214385	0.00713124
18034880	4076.47	1495.13	1.44701	1.82504e-05	0.000583156									112099874	140.474	532.419	-1.9221	0.00021536	0.00713124
112101126	1758.93	763.382	1.20432	1.84188e-05	0.000587618									18033139	768.879	369.95	1.05644	0.000215413	0.00713124
18046741	300.401	74.368	2.01481	1.85002e-05	0.000589295									18041930	41.9256	93.0405	-1.1516	0.000215731	0.00713124
18044063	1648.47	109.959	3.90582	1.87885e-05	0.000596616									18039294	240.518	59.8041	2.00906	0.000215999	0.00713124
18047084	424.803	66.4402	2.67672	1.90235e-05	0.00060314									18046741	296.339	145.985	1.02278	0.000217224	0.0071596
18051056	0	33.9498	-7.4631	1.92139e-05	0.00060823									112098149	1.79735	38.9597	-4.4672	0.00021827	0.00717139
18044781	41.0472	254.293	-2.63347	1.94309e-05	0.000611368									112098148	2.51629	56.2977	-4.50469	0.000220588	0.00721746
18032801	3090.13	20091.1	-2.70085	1.95836e-05	0.000614221									18048057	188.416	61.3839	1.61745	0.000220826	0.00721746
18045713	2030.62	634.266	1.679	1.979e-05	0.000618794									18039355	271.745	0	10.5829	0.000221304	0.00722101
18039962	21561.8	9711.82	1.15069	1.99056e-05	0.000620806									18049234	2834.11	735.963	1.94526	0.000223163	0.0072214
18054166	778.704	155.677	2.32294	1.99152e-05	0.000620806									18034653	962.676	244.758	1.97569	0.000224982	0.00726821
18037059	24.7714	125.681	-2.34807	2.01256e-05	0.000625456									18037159	18.3156	128.083	-2.81018	0.000225717	0.00727156
novel.507	7.23397	141.357	-4.28613	2.07179e-05	0.000641909									18048794	643.159	284.034	1.17967	0.000225829	0.00727156
18042293	0	20.7685	-6.7541	2.09164e-05	0.0006461									18037537	0.359469	18.1411	-5.61974	0.000231342	0.00741244
18042592	252.218	9.50757	4.73031	2.09964e-05	0.00064759									18035399	39.8837	110.351	-1.46593	0.000231728	0.00741265
novel.724	0	27.4848	-7.15968	2.11328e-05	0.000650814									112097274	983.781	301.894	1.70452	0.000232173	0.00741475
novel.346	297.726	93.4235	1.67278	2.12971e-05	0.000654887									18050005	14.1102	147.55	-3.38731	0.000233112	0.0074326
18031352	861.227	141.766	2.60342	2.15734e-05	0.000660399									18042215	1349.75	627.7	1.1048	0.000236703	0.00750289
18049913	446.611	178.148	1.32626	2.16717e-05	0.000662414									18032744	1702.25	4459.91	-1.38949	0.000240306	0.00758658
18050442	646.122	279.759	1.20867	2.1847e-05	0.000665851									18051753	387.807	102.157	1.92396	0.000240659	0.00758658
18052684	2996.09	860.067	1.80084	2.19425e-05	0.000665851									18046831	64.2633	18.1663	1.81353	0.000243814	0.00766132
18051742	35.8069	0.94345	5.2455	2.19795e-05	0.000665851									18035406	2344.96	967.394	1.27738	0.000247498	0.0077248
18034759	119.12	17.892	2.73766	2.19867e-05	0.000665851									18053349	533.572	227.145	1.2326	0.00024781	0.0077248
18053130	1167.9	447.447	1.38429	2.20057e-05	0.000665851									112098051	231.493	565.395	-1.28815	0.000248715	0.00774065
18052335	64.0733	189.622	-1.56655	2.20124e-05	0.000665851									18051942	1.66999	30.8814	-4.19068	0.000251753	0.00778257
18052951	360.014	23.3379	3.94866	2.21389e-05	0.000668686									18036897	28.7301	137.476	-2.26292	0.000252759	0.00778257
18039605	8.48944	87.9952	-3.38006	2.22958e-05	0.000672432									112096947	3.1963	87.3303	-4.78212	0.00025306	0.00778257
18048380	1084.53	371.831	1.54462	2.246e-05	0.000676383									18046591	479.19	1180.61	-1.30126	0.000253134	0.00778257
18038463	37.2758	6.56628	2.49839	2.27933e-05	0.000685409									18046231	136.012	277.49	-1.03095	0.00025353	0.00778257
18054577	181.224	386.805	-1.0932	2.28616e-05	0.000686454									18031251	45.5975	2.34378	4.30393	0.000254043	0.00778257
18045695	159.819	713.193	-2.15885	2.32997e-05	0.000697557									18053548	314.567	72.1441	2.12477	0.000256331	0.00784037
18040704	3681.1	10120.1	-1.45906	2.33756e-05	0.000698805									112098435	69.564	154.865	-1.15399	0.000260171	0.00793299
18053379	337.21	2105.72	-2.64275	2.35827e-05	0.000701869									18032863	12278	3106.11	1.98292	0.000261381	0.00795745
18041631	14651.3	6172.98	1.24699	2.39163e-05	0.000707318									18046108	571.863	235.176	1.28236	0.000262629	0.00797062
18043439	1250.6	581.564	1.10521	2.3929e-05	0.000707318									112100158	76.7277	0.910311	6.36758	0.000264324	0.00798333
18043711	5554.98	980.435	2.50232	2.42804e-05	0.000716412									18042052	685.774	235.717	1.54028	0.000264878	0.00798333
18048583	1.08354	28.7353	-4.76762	2.45274e-05	0.000722211									18038394	1187.4	450.22	1.39952	0.00026509	0.00798333
novel.749	81.6544	14.6397	2.47704	2.50661e-05	0.000735345									18031534	496.524	241.769	1.03955	0.000265929	0.00799628
18045319	325.179	787.028	-1.27562	2.51609e-05	0.000736011									18031356	259.205	523.044	-1.01295	0.0002687	0.00806719
18038985	851.878	176.354	2.2725	2.52257e-05	0.00073685									18034863	1000.01	278.243	1.84561	0.000272864	0.00814804
18054221	257.356	2311.96	-3.16759	2.53122e-05	0.00073832									112098262	151.367	683.332	-2.17427	0.00027361	0.00814804
18046507	56.3985	0	8.34084	2.54574e-05	0.000741496									112098251	19.444	67.9349	-1.81079	0.000274311	0.00814804
18049976	48.7666	400.97	-3.04098	2.56648e-05	0.000746474									18040696	903.563	451.224	1.00138	0.000275663	0.00816338
18046605	5.42884	85.821	-3.97342	2.57294e-05	0.000747287									18042592	248.404	19.5867	3.66503	0.00027666	0.00818051
18032971	540.371	113.455	2.25301	2.58634e-05	0.000749049									18034303	1748.86	3824.71	-1.12907	0.00028362	0.00832337
18033610	122.368	14.1983	3.10803	2.64842e-05	0.000763778									18048674	32.1412	78.8245	-1.29716	0.000284956	0.00832383
18048049	82.7799	4.92863	4.0853	2.65545e-05	0.000764724									18042892	142.82	439.282	-1.62211	0.000285235	0.00832383
112095421	46.7751	871.587	-4.22066	2.80233e-05	0.000800251									18045695	158.15	553.865	-1.80944	0.00028534	0.00832383
112098106	7.69078	140.065	-4.18827	2.86642e-05	0.000814184									18036566	311.942	43.8059	2.83261	0.000286777	0.0083533
18048128	4816.91	1318.52	1.86924	2.86707e-05	0.000814184									18033210	3122.27	756.557	2.04511	0.000292068	0.00847751
18031595	3846.76	796.432	2.2721	2.88255e-05	0.000816531									18048253	708.946	292.653	1.27624	0.000292343	0.00847751
18033370	450.233	78.6998	2.51813	2.90728e-05	0.000821036									novel.149	109.266	48.4155	1.17847	0.000294419	0.00852505
18042073	3811.58	1540.67	1.30689	2.92311e-05	0.000824366									18048314	495.631	213.306	1.21647	0.000296221	0.0085484
18056090	244.63	7.6289	4.99797	2.93422e-05	0.000826356									112099974	157.396	45.1845	1.79891	0.000298793	0.00860076
18036464	908.604	215.45	2.07635	2.9488e-05	0.000828849									18034550	349.137	124.936	1.48403	0.000301159	0.00864339
18039928	956.092	192.545	2.31262	2.95968e-05	0.000830092									18032578	173.18	555.269	-1.68172	0.000302957	0.00868226
18051329	27.6208	1.32709	4.42811	2.99838e-05	0.000838642									18048959	482.557	163.396	1.56212	0.00030454	0.0086894
18042116	856.342	319.535	1.42299	3.02234e-05	0.000844187									18042294	1867.4	875.098	1.09348	0.000308527	0.00876979
18043568	1453.2	277.722	2.38791	3.04312e-05	0.00084883									novel.2	283.498	633.541	-1.15997	0.000308704	0.00876979
18037379	79.6731	525.83	-2.72391	3.05763e-05	0.000851715									18032199	381.051	826.267	-1.11712	0.000313875	0.00886433
novel.891	266.379	29.1716	3.19176	3.06218e-05	0.000851821									18048916	15355.2	6730.9	1.18987	0.000314299	0.00886433
18036724	165.457	379.527	-1.19854	3.06683e-05	0.000851953									18035116	5.9394	42.244	-2.84119	0.000316685	0.00890591
18048114	289.345	103.127	1.48942	3.07363e-05	0.000852682									18048628	67.8946	2.56357	4.72679	0.000317422	0.00891382
18045018	12.1405	78.5118	-2.70213	3.08939e-05	0.000854731									18038159	106.931	225.439	-1.07467	0.000318949	0.00891676
18038159	108.262	336.45	-1.63603	3.13154e-05	0.00086522									18052474	5799.39	1928.03	1.58883	0.000320039	0.00891676
18048989	80.6645	29.5909	1.4472	3.13699e-05	0.000865556									18052074	63.5418	223.474	-1.81463	0.000320399	0.00891676
18052037	705.573	293.51	1.26553	3.19412e-05	0.000876392									18032907	22.8728	4.24905	2.44606	0.000320774	0.00891676
18050174	14165.2	3093.77	2.19493	3.2084e-05	0.000878139									novel.197	2629.37	490.906	2.42141	0.000321653	0.00891732
18048115	443.348	84.2383	2.39789	3.22896e-05	0.000882584									18038792	143.991	31.3586	2.19738	0.000323389	0.00893027
18036209	8535.08	1873.07	2.18804	3.23697e-05	0.000883589									18046023	93.5904	332.578	-1.83127	0.000323539	0.00893027
18032461	3164.65	260.878	3.6006	3.2518e-05	0.000886453									112098061	203.34	69.2469	1.55432	0.000325597	0.0089631
18042597	236.725	97.1594	1.28566	3.26743e-05	0.000889525									18040567	1136	489.335	1.21518	0.000326319	0.00897033
18035326	0.325716	40.7682	-6.76674	3.32355e-05	0.000901199									18051326	1279.66	293.184	2.12588	0.000329597	0.00902303
18031796	215.512	58.2671	1.88817	3.36575e-05	0.000911146									112099267	77.7209	198.115	-1.35325	0.000329621	0.00902303
18043837	970.237	286.382	1.76092	3.36916e-05	0.000911146									18042517	2.45618	28.8631	-3.56992	0.000334285	0.00908708
18042793	127.993	2.20138	5.8604	3.4234e-05	0.000922151									18042214	56.3219	8.43967	2.74379	0.000336831	0.00913473
18034636	163.097	332.924	-1.02862	3.43873e-05	0.000924859									18046032	209.621	423.582	-1.01552	0.000336973	0.00913473
18048674	32.5211	143.319	-2.1412	3.44252e-05	0.000924859									18055734	889.985	290.203	1.61705	0.000337513	0.00913668
18038160	120.464	860.908	-2.83789	3.4665e-05	0.000930079									18053003	228.345	33.3363	2.778	0.000339303	0.00915059
18052584	111.562	230.145	-1.04428	3.47615e-05	0.000930415									18031595	3792.03	1126.01	1.75181	0.000340194	0.00915853
novel.370	4.41085	63.6205	-3.83959	3.52406e-05	0.000941255									18033503	437.541	120.095	1.86605	0.000340823	0.00916283
18047696	321.251	10.294	4.96633	3.52659e-05	0.000941255									18050493	1721.12	567.124	1.60158	0.000341401	0.00916578
18043106	179.731	428.654	-1.254	3.53339e-05	0.000941264									112101093	53.7605	2.52275	4.40777	0.000343353	0.00917556
18040676	127.167	263.199	-1.04783	3.5405e-05	0.000941276									18035897	25.5715	2.15128	3.54201	0.000343643	0.00917556
18036563	879.293	77.2815	3.50861	3.55369e-05	0.000943553									18040867	223.816	1010.35	-2.17485	0.000344682	0.00919074
18038394	1204.3	302.489	1.9934	3.59836e-05	0.0009517									18046527	27.1987	112.698	-2.0547	0.000346781	0.00923411
18053099	76.0682	3.51716	4.44145	3.60793e-05	0.000951823									18040285	525.265	258.694	1.02175	0.000348356	0.00926342
18046728	1762.14	708.324	1.31492	3.60815e-05	0.000951823									18031188	418.728	151.563	1.46557	0.000349017	0.00926838
18053998	4469.97	1557.36	1.52126	3.61534e-05	0.00095249									18045866	10676	4930.45	1.11457	0.000350245	0.00928837
18034308	174.367	2554.35	-3.87287	3.69669e-05	0.000971835									18038016	421.781	88.3171	2.25529	0.000351024	0.00929642
18047019	376.844	104.902	1.84589	3.69829e-05	0.000971835									18038985	840.009	285.062	1.55939	0.000352199	0.00931492
18048167	1575.32	22.9694	6.10019	3.7071e-05	0.000972899									18050521	564.522	216.448	1.38302	0.000359842	0.00946582
18045241	160.632	1939.58	-3.59436	3.71341e-05	0.000973304									18034698	0.680016	17.3475	-4.65723	0.000360922	0.00948148
18044885	40.3305	285.291	-2.82477	3.78696e-05	0.000987512									18037739	18.4842	69.673	-1.92213	0.000365241	0.00958207
18055362	1068.26	2834.86	-1.40824	3.81341e-05	0.00099314									18052048	4.91236	30.373	-2.64228	0.000368732	0.0096163
18037739	18.7046	95.9109	-2.36364	3.86491e-05	0.00100272									18050192	418.123	119.867	1.80278	0.00037171	0.00965225
18031889	15.3973	70.1383	-2.18028	3.88637e-05	0.00100605									18032627	84.1474	206.251	-1.29656	0.000371796	0.00965225
18048719	221.108	490.698	-1.15038	3.88763e-05	0.00100605									112100741	441.041	186.495	1.24261	0.000371867	0.00965225
18047193	3083.5	6227.56	-1.01418	3.89606e-05	0.00100696									18042947	4368.23	1753.28	1.31706	0.000376797	0.00976723
18040699	4377.13	11033.7	-1.33389	4.00993e-05	0.00103117									18036484	1715.04	667.699	1.36124	0.000382915	0.00986044
18043293	2.45195	65.8823	-4.75066	4.03663e-05	0.0010359									18033088	539.699	269.713	1.00186	0.000384145	0.00987909
18046344	81.1679	448.693	-2.46727	4.03847e-05	0.0010359									18041759	405.204	121.346	1.73883	0.000385818	0.00990909
18046879	18458.7	8268.43	1.15866	4.09259e-05	0.00104477									18049739	2493.57	964.076	1.37119	0.000388325	0.00995507
18043913	90.1576	288.507	-1.68007	4.16243e-05	0.00105971									112098571	70.0349	7.80565	3.15799	0.000388627	0.00995507
18043396	69.7439	141.33	-1.01787	4.18814e-05	0.00106493									18049204	620.827	169.929	1.86947	0.00039486	0.0100613
18054107	30.8178	106.286	-1.78826	4.24048e-05	0.00107555									112099268	77.4028	172.577	-1.15988	0.000402669	0.0102333
18053741	1229.28	594.159	1.04912	4.24836e-05	0.00107622									18040188	109.617	10.9029	3.3352	0.000403669	0.0102333
18035834	61.6455	797.227	-3.69373	4.27884e-05	0.00108259									18042328	425.712	114.63	1.89298	0.000404993	0.0102333
18052759	31.8743	104.544	-1.71619	4.29328e-05	0.0010849									18035090	49.3034	254.195	-2.36803	0.000405015	0.0102333
18032641	6.97149	67.7592	-3.28229	4.39385e-05	0.0011063									18054952	354.132	11259.6	-4.99084	0.000405148	0.0102333
112098308	592.881	68.7099	3.10942	4.3961e-05	0.0011063									18037170	47.3973	118.21	-1.31783	0.000406508	0.0102519
18049459	118.761	245.012	-1.04357	4.39795e-05	0.0011063									18045371	1515.21	5011.34	-1.7257	0.000411499	0.0103644
18038549	788.989	1581.01	-1.00313	4.4497e-05	0.00111752									18039336	84.378	209.224	-1.31214	0.000414083	0.0104023
112096947	3.22129	100.412	-4.97262	4.4612e-05	0.00111903									novel.776	199.36	67.9955	1.55378	0.00041439	0.0104023
18053851	1631.87	421.652	1.95254	4.5559e-05	0.00113859									18032641	6.88516	33.024	-2.25894	0.000414603	0.0104023
18035928	710.726	275.461	1.36821	4.56286e-05	0.00113893									18052802	373.611	94.6573	1.98141	0.000415601	0.010414
18053792	273.147	63.9587	2.09516	4.60959e-05	0.00114919									18033620	1260.73	237.27	2.40972	0.000418488	0.0104595
18047043	2196.03	982.234	1.16084	4.65019e-05	0.00115641									112095844	7.38787	103.321	-3.81144	0.000425411	0.0105639
18048636	206.962	11.4867	4.17322	4.66122e-05	0.00115641									18051624	697.656	161.107	2.1149	0.000425908	0.0105639
18052131	209.804	22.6601	3.21283	4.67104e-05	0.00115744									18042309	42.3191	11.1328	1.92466	0.000427691	0.0105654
18042937	247.031	566.76	-1.19892	4.77254e-05	0.00117838									novel.359	98.8933	42.1152	1.23315	0.000428537	0.0105654
novel.227	610.986	145.963	2.06531	4.77283e-05	0.00117838									18047810	447.17	211.971	1.07744	0.00042918	0.0105654
18040188	111.235	5.43843	4.35839	4.85232e-05	0.00119469									112098449	3579.06	1480.23	1.27401	0.000429442	0.0105654
18050534	9.35098	46.6734	-2.3181	4.85897e-05	0.00119469									18043837	957.408	470.999	1.02386	0.000429751	0.0105654
18056152	1051.16	467.611	1.16869	4.92556e-05	0.00120878									18039778	4.92825	34.2156	-2.80623	0.000431988	0.010607
18048123	9401.52	1019.04	3.20569	4.97661e-05	0.00121837									18055487	101788	9015.07	3.49708	0.000438121	0.0107381
18042892	144.355	583.485	-2.01603	4.98319e-05	0.00121852									18038540	1790	841.111	1.08974	0.000441157	0.0107876
18046830	45.4959	141.83	-1.64342	5.01628e-05	0.00122515									18031545	817.872	152.172	2.4261	0.000441551	0.0107876
18034481	3149	694.967	2.17997	5.25724e-05	0.00127636									novel.764	14.7175	181.936	-3.63083	0.000448593	0.0109187
18038276	3720.39	1040.5	1.83827	5.31966e-05	0.00128541									18047168	305.98	116.52	1.39232	0.000453301	0.0110127
18038650	103.217	206.805	-1.00418	5.32416e-05	0.00128541									18039078	592.496	253.938	1.22283	0.00045358	0.0110127
18037635	946.193	427.479	1.14637	5.32598e-05	0.00128541									18039555	2272.22	515.888	2.13892	0.00045644	0.0110547
18036585	2529.95	389.797	2.69854	5.35646e-05	0.0012903									18043535	0	10.9452	-5.84748	0.000460321	0.0111105
18039540	365.913	99.8815	1.8744	5.35887e-05	0.0012903									18055590	489.739	90.5509	2.43566	0.000464238	0.0111488
18046320	57.6723	2.58894	4.49237	5.3949e-05	0.00129744									112098837	326.636	1054.43	-1.69135	0.00047516	0.0113227
18041695	709.247	195.758	1.85761	5.44738e-05	0.00130307									18033988	735.907	272.039	1.43565	0.000475618	0.0113227
18041775	21.6292	67.6072	-1.64623	5.56144e-05	0.00132811									18037635	933.408	392.044	1.25173	0.000475798	0.0113227
18048057	190.944	34.9859	2.44817	5.7118e-05	0.00136083									18048648	5223.24	1747.15	1.57991	0.000476195	0.0113227
18034933	670.216	1387.25	-1.04951	5.75539e-05	0.00136962									18040307	102.473	42.9438	1.25662	0.000477054	0.0113293
18041853	155.665	557.324	-1.84115	5.77129e-05	0.00137107									18051830	1509.51	5912.32	-1.96963	0.00048177	0.011414
18036992	274.853	78.3805	1.81103	5.77489e-05	0.00137107									18054172	52.2628	14.2049	1.8845	0.00048179	0.011414
18055701	682.457	1477.24	-1.11425	5.81647e-05	0.00137773									18053363	2442.22	1195.94	1.03007	0.000484465	0.0114358
18040992	210.837	486.734	-1.20637	5.92194e-05	0.00139785									18036443	2.39952	26.8485	-3.48571	0.000489882	0.0115191
18046157	2.16938	102.215	-5.57418	5.94234e-05	0.00140105									18043082	492.48	110.442	2.15737	0.000491654	0.0115359
18039294	243.94	38.8175	2.65298	5.9607e-05	0.00140273									18038130	62.1395	3.52932	4.13865	0.000497812	0.0116413
112098279	1.0473	32.008	-4.93594	5.96321e-05	0.00140273									18053775	2923.61	1175.22	1.31475	0.000498459	0.0116413
112098553	91.4364	323.726	-1.82452	5.97045e-05	0.00140282									18040441	1563.39	596.738	1.3898	0.000499039	0.0116413
18031267	253.759	49.0131	2.37118	6.05061e-05	0.00142002									18037982	455.697	195.009	1.22399	0.000499702	0.0116413
18051070	2524.63	634.323	1.99288	6.10992e-05	0.00143126									18040694	1083.02	180.715	2.58277	0.000500175	0.0116413
18041208	599.898	286.093	1.06861	6.11252e-05	0.00143126									18038160	119.19	376.479	-1.66034	0.000500568	0.0116413
18031895	127.135	569.872	-2.1649	6.20673e-05	0.00144668									18037788	517.828	258.129	1.00463	0.000500725	0.0116413
18034863	1014.47	153.291	2.72666	6.35764e-05	0.00147679									18045154	4497.76	1294.84	1.79651	0.000505249	0.0117035
18042095	1880.01	878.002	1.09876	6.41473e-05	0.00148499									18034331	581.085	220.099	1.40091	0.000505435	0.0117035
18032464	30.3366	207.541	-2.77568	6.44803e-05	0.00149101									18049852	128.353	1842.57	-3.84399	0.000505984	0.0117035
novel.12	103.473	12.7337	3.0309	6.49592e-05	0.00149869									18037422	120.025	334.471	-1.4787	0.000513247	0.0118295
18037560	1914.8	572.577	1.7418	6.53114e-05	0.00150511									18050925	240.675	102.444	1.23224	0.000516713	0.0118953
18032042	1.33909	28.8088	-4.39161	6.54079e-05	0.00150564									112097985	50.6062	106.248	-1.06994	0.000519686	0.0119226
18043950	1898.88	821.583	1.20871	6.56337e-05	0.00150825									18046111	482.328	148.733	1.69743	0.000520386	0.0119226
18052991	236.893	826.814	-1.80394	6.6745e-05	0.00153086									112098444	430.371	150.703	1.51462	0.0005208	0.0119226
18037209	25.5022	119.367	-2.2317	6.70156e-05	0.00153228									18031668	2596.33	1028.27	1.33629	0.000520946	0.0119226
18051368	424.532	210.186	1.01441	6.71201e-05	0.00153295									18039842	184.542	52.238	1.82111	0.000523194	0.01196
18036939	197.893	402.635	-1.02383	6.72126e-05	0.00153335									18044781	40.6054	233.912	-2.52736	0.000528146	0.0120204
112098267	118.273	301.118	-1.34822	6.78181e-05	0.00154371									18043136	467.104	1742.65	-1.89943	0.000528568	0.0120204
18040195	43.7024	0	7.97309	6.79893e-05	0.00154449									18051126	3310.57	7284.23	-1.13767	0.000528911	0.0120204
18051326	1298.67	165.538	2.97219	6.82393e-05	0.00154708									18046842	5990.33	2541.52	1.23691	0.000532521	0.0120604
18047363	358.461	60.3072	2.57238	6.8279e-05	0.00154708									18031806	9.64027	83.0477	-3.11652	0.000536907	0.0121316
18045386	717.808	224.937	1.67412	6.83451e-05	0.00154708									novel.235	137.974	6.0007	4.51185	0.000537862	0.0121337
112100301	3278.24	522.525	2.64944	6.9166e-05	0.00156009									18043141	1108.96	289.496	1.93764	0.000546118	0.012283
18048794	651.932	157.185	2.05285	6.92254e-05	0.00156009									18033265	41.2312	121.349	-1.5595	0.00054981	0.0123518
18039298	12314.7	5516.23	1.15867	6.93288e-05	0.0015607									18042972	180.78	373.738	-1.04975	0.000550476	0.0123525
18037514	189.941	62.9043	1.59538	6.94534e-05	0.00156178									18039174	1129.94	2633.48	-1.22091	0.000552022	0.012373
18033415	1950.01	662.635	1.55715	6.98998e-05	0.00157009									18043503	367.486	161.963	1.18264	0.00055507	0.0124129
18056169	3.17815	41.6199	-3.71906	7.01915e-05	0.00157491									18034411	1246.5	390.302	1.67489	0.000557046	0.0124428
18035761	1546.58	10160.4	-2.71586	7.04711e-05	0.001576									18035275	289.741	945.799	-1.70698	0.000558698	0.0124621
novel.543	3.46533	25.3065	-2.86586	7.12299e-05	0.00158948									18037514	187.441	87.5493	1.10153	0.000564257	0.0125608
18053739	3.17354	119.64	-5.24103	7.13343e-05	0.00159007									18052796	6.44784	38.1467	-2.56258	0.000565346	0.0125707
18053935	2226.34	954.159	1.22247	7.19969e-05	0.00160309									18045840	17.3122	56.2536	-1.69667	0.000572198	0.0126798
18050642	2174.17	980.084	1.14968	7.22331e-05	0.00160485									18034075	944.367	319.273	1.56456	0.000576087	0.0127227
18040170	59.1434	249.478	-2.07755	7.24969e-05	0.00160896									18039279	710.953	260.797	1.44784	0.000577001	0.0127285
18051325	2006.3	820.454	1.29026	7.29272e-05	0.001615									18040170	58.4896	214.534	-1.87522	0.000581022	0.0128028
18052942	64.8788	3.82382	4.08961	7.30264e-05	0.00161544									18054218	723.577	350.837	1.04486	0.000582346	0.0128031
18037171	2664.27	1181.68	1.173	7.3289e-05	0.0016195									18032042	1.32111	18.4932	-3.77169	0.000586494	0.0128539
18041826	720.874	201.387	1.84015	7.41333e-05	0.00163621									18033826	201.205	1268.52	-2.65689	0.000586629	0.0128539
18052660	35.0518	152.156	-2.11992	7.42057e-05	0.00163621									18054494	385.183	166.453	1.21078	0.000587397	0.0128563
18047845	160.546	602.541	-1.90845	7.46184e-05	0.00164177									18045100	832.063	405.377	1.03726	0.00058863	0.0128689
18035116	6.00126	41.3729	-2.79183	7.5126e-05	0.00164938									18031226	38.3536	135.395	-1.82086	0.000589376	0.0128708
18055301	772.107	379.508	1.02506	7.59023e-05	0.00166463									18038599	1449.41	510.294	1.50592	0.000590263	0.0128758
18035661	166.145	543.835	-1.71125	7.63906e-05	0.00167262									18053382	100.915	17.6728	2.51356	0.000592936	0.0128879
112095794	113.046	230.547	-1.02975	7.64303e-05	0.00167262									18054800	178.514	366.139	-1.03677	0.000593444	0.0128879
18047244	2711.68	886.208	1.61353	7.65796e-05	0.00167409									18033601	58.5272	439.867	-2.9117	0.000593456	0.0128879
18031941	510.7	99.7224	2.35676	7.73807e-05	0.0016898									18033577	192.73	67.5429	1.51557	0.00059942	0.0129885
18036789	1676.53	388.678	2.10892	7.79415e-05	0.00170022									112098424	28.4701	86.3558	-1.60589	0.000604596	0.0130862
18050108	243.548	579.837	-1.25215	7.85893e-05	0.00171253									novel.313	9.10393	36.9416	-2.02987	0.00060745	0.0131189
novel.49	262.104	101.662	1.36526	8.11864e-05	0.00175786									112099533	36.9408	175.607	-2.2485	0.000625198	0.0134105
novel.161	1.44548	36.0084	-4.66704	8.20382e-05	0.00177067									18045627	1811.67	723.937	1.32336	0.000626967	0.0134202
18037393	71.4045	23.1125	1.6279	8.21455e-05	0.00177112									18033049	1364.71	430.89	1.66342	0.000628883	0.0134334
novel.618	517.696	1570.24	-1.60074	8.22606e-05	0.00177173									18044194	806.866	221.069	1.86762	0.000634544	0.01351
18042164	204.134	411.078	-1.01072	8.239e-05	0.00177264									18038062	522.147	130.883	1.99673	0.000636623	0.0135395
18042193	984.972	491.204	1.00371	8.25452e-05	0.0017738									18052412	148.375	56.2789	1.39935	0.000644531	0.0136559
18046023	94.5655	394.848	-2.06356	8.28917e-05	0.00177782									18032993	305.386	118.631	1.36303	0.000657107	0.0138695
18043188	36.0626	399.911	-3.47295	8.32397e-05	0.00178341									18037995	2882.29	1131.94	1.34857	0.00065883	0.0138909
18043787	1724.29	133.406	3.69219	8.42219e-05	0.00179754									novel.553	180.14	72.2025	1.3196	0.000660573	0.0139126
18032035	1275.68	237.604	2.42464	8.45606e-05	0.00180037									112099022	125.402	40.5732	1.6324	0.00066225	0.0139179
18032744	1724.25	3907.93	-1.18047	8.55589e-05	0.00181973									112100713	83.9126	5.08633	4.0422	0.000664869	0.013958
18048974	12.4662	191.458	-3.9447	8.56908e-05	0.00182062									18033076	6744.59	2736.69	1.30132	0.00066587	0.013964
18053804	1327.72	412.496	1.68672	8.57789e-05	0.00182062									18043967	952.829	421.607	1.17623	0.000672803	0.0140792
18034994	277.855	1523.19	-2.45478	8.73838e-05	0.00184747									novel.614	1104.55	6498.75	-2.55682	0.000682779	0.0142422
112099391	18.2771	59.6916	-1.71361	8.73976e-05	0.00184747									novel.644	24.0857	57.8688	-1.26375	0.000684519	0.0142617
18044785	58.5949	0.628967	6.54021	8.75869e-05	0.00184747									18049077	27.4446	136.681	-2.31834	0.000685173	0.0142617
112096983	0	30.6039	-7.31471	8.78626e-05	0.00185137									18039475	3461.04	1135.3	1.60811	0.000689978	0.0143223
18034909	44.5589	132.095	-1.56841	8.94876e-05	0.00188173									18047486	46.9243	103.525	-1.14459	0.000690241	0.0143223
18036484	1739.59	595.944	1.54546	8.97059e-05	0.00188244									18036082	4400.57	1795.02	1.29371	0.000693721	0.0143596
18050100	45.926	182.944	-1.99423	8.99195e-05	0.00188499									18031349	602.518	168.75	1.83619	0.000694814	0.0143596
18050998	1381.04	625.075	1.14389	9.132e-05	0.00191042									18031796	212.645	89.9114	1.24394	0.000695018	0.0143596
novel.656	88.5491	4.76336	4.2189	9.26998e-05	0.00193334									novel.404	21.8949	63.2175	-1.53543	0.000696173	0.0143682
18048502	112.551	5.69549	4.3061	9.30099e-05	0.00193783									18046219	453.49	152.874	1.56912	0.000709188	0.0145753
18034302	389.044	27.9477	3.79964	9.3667e-05	0.00194756									18038691	24.2304	78.7192	-1.70675	0.000710644	0.0145898
18050973	656.453	1763.27	-1.42574	9.49304e-05	0.00196581									18041209	86.3559	208.69	-1.27465	0.000712778	0.0146183
112095787	125.896	274.81	-1.12672	9.5204e-05	0.00196947									18031720	986.885	188.152	2.39103	0.000723667	0.0147642
18034429	435.29	1197.03	-1.45973	9.56644e-05	0.001975									18053792	269.381	90.4739	1.57314	0.00072755	0.0147857
18031368	89.8523	1163.33	-3.69512	9.60628e-05	0.00197922									18041062	28.2973	0.951135	4.88758	0.000727748	0.0147857
18040369	384.53	1274.03	-1.72831	9.7061e-05	0.00199576									112095426	5.22046	36.9944	-2.83485	0.000728651	0.0147887
18035174	129.068	277.095	-1.10374	9.8084e-05	0.00201072									112100022	13.5296	71.1632	-2.39303	0.000736032	0.0149046
18043059	137.836	43.4973	1.66578	9.95321e-05	0.00203836									18053567	136.45	631.048	-2.20991	0.000737826	0.0149046
18041061	87.8416	433.089	-2.30249	0.00010104	0.00206716									18035077	9665.04	4448.25	1.11951	0.000739867	0.0149079
112100741	446.993	201.511	1.14854	0.00010138	0.00207205									18041472	150.321	6.98859	4.42561	0.000742289	0.014926
18054620	39.43	2.88037	3.78444	0.000101723	0.00207698									18035001	36.2981	9.95885	1.87042	0.000744414	0.0149533
18046234	1958.33	5346.79	-1.44914	0.000103383	0.00210457									18032204	166.634	80.8991	1.04486	0.000749291	0.0150204
18032863	12455.1	1494.38	3.05915	0.000104025	0.00211341									18041826	710.617	242.661	1.55034	0.00076528	0.0152939
18039326	3.25522	52.3123	-4.02481	0.00010415	0.00211386									18049934	5.27527	66.3537	-3.66065	0.000780623	0.0155369
18035077	9783.52	4448.37	1.13713	0.000104486	0.00211856									18046683	155.732	61.0205	1.34971	0.000796193	0.0157826
18046108	579.849	237.568	1.28733	0.000105993	0.00214274									18044617	1555.49	725.208	1.10078	0.000801447	0.0158545
18037071	299.648	743.832	-1.31182	0.000106099	0.00214276									18039988	363.365	151.942	1.25854	0.000806155	0.0158973
18041175	514.907	216.28	1.25121	0.000108059	0.00217802									18033661	3892.78	8103.17	-1.05776	0.000806792	0.0158973
novel.670	665.103	201.474	1.72342	0.000108279	0.00217934									18035025	1543.41	3102.3	-1.00745	0.000809234	0.0159184
18035320	22.0751	66.7368	-1.59813	0.000108337	0.00217934									18047446	146.279	10.1318	3.85036	0.000810947	0.0159184
18047316	3044.04	313.21	3.28091	0.00010909	0.00219232									18041052	210.386	933.665	-2.14978	0.000811391	0.0159184
18041472	152.677	3.84296	5.31595	0.000109658	0.0021994									18050280	147.753	443.704	-1.58762	0.000813069	0.0159233
18046784	124.578	44.3881	1.49182	0.0001098	0.00220009									18043260	131.17	360.399	-1.45914	0.000831231	0.0162302
novel.217	2.89558	86.688	-4.91827	0.000110532	0.00220837									18039581	519.968	220.945	1.23551	0.000833978	0.0162611
18043081	93.4182	453.998	-2.28111	0.000110537	0.00220837									18051020	942.187	2015.83	-1.09729	0.000835496	0.0162647
18034541	43.9239	126.64	-1.53131	0.000111447	0.00222219									112097672	340.56	741.972	-1.12352	0.00083763	0.0162738
18049950	483.881	212.902	1.18535	0.000112157	0.00223333									18037732	3371.6	1291.93	1.38397	0.000843305	0.0163516
18037984	1051.89	365.837	1.52366	0.000112722	0.00224104									18038143	13.5156	0.330653	5.2939	0.000847645	0.0164194
18040567	1151.67	289.958	1.99011	0.000113243	0.00224703									18044764	1408.35	419.666	1.74734	0.000849668	0.0164371
18051446	252.765	118.975	1.088	0.000113473	0.0022494									18055914	1751.95	303.82	2.52753	0.000868492	0.016724
18036897	29.0268	141.462	-2.2877	0.000113795	0.0022536									18049103	137.759	40.966	1.75152	0.00087076	0.0167438
18053382	102.235	17.1252	2.58315	0.000113996	0.00225424									18055860	23.5	2.01313	3.57741	0.000875151	0.0168024
18048250	661.401	1509.87	-1.19105	0.000114048	0.00225424									18044248	691.355	2435.67	-1.8167	0.00088595	0.0169764
18040776	6053.51	2750.22	1.13825	0.000114418	0.00225936									112098308	584.134	132.315	2.1425	0.000891551	0.0170192
18050144	1267.69	610.812	1.05382	0.000116181	0.00228534									18050194	571.289	199.029	1.52121	0.000899147	0.0171285
18046669	434.471	1256.16	-1.53201	0.000116351	0.00228649									18036956	91.5797	36.4457	1.3273	0.000901578	0.0171579
18031677	626.344	302.522	1.04976	0.000117616	0.00230912									112100395	47.8571	198.47	-2.0501	0.000913222	0.0173123
18053068	708.291	129.08	2.45611	0.000117834	0.00230943									112098104	69.1617	156.995	-1.18345	0.000922524	0.0174466
18051592	127.699	63.4041	1.01243	0.000117858	0.00230943									18048502	110.814	11.8652	3.22004	0.000930468	0.0175688
18054962	326.768	915.843	-1.48721	0.00011799	0.00230979									18034211	1014.58	500.441	1.01986	0.000932181	0.0175688
112098444	436.471	119.856	1.86521	0.000118683	0.00232113									18039623	273.386	738.584	-1.43417	0.000933057	0.0175688
18043268	852.073	79.8996	3.41476	0.000120436	0.00235093									18052738	698.743	306.11	1.19075	0.000936394	0.0175688
18040318	5414.83	2116.96	1.35499	0.000120585	0.00235159									18035566	62.8345	268.853	-2.09853	0.000937925	0.017576
18039947	1004.3	459.608	1.12818	0.00012114	0.00235751									18044171	10475.9	2463.08	2.08854	0.000940895	0.0175979
18038534	89.3598	40.0693	1.15756	0.000122746	0.00237783									18034357	1186.32	471.908	1.33031	0.000943107	0.0176224
18038540	1815.05	768.867	1.23935	0.000123305	0.00238414									18052450	2165.29	1041.78	1.05558	0.000951267	0.017724
18043115	69.3075	141.338	-1.02805	0.000123717	0.00238982									18044519	29.3561	4.27633	2.75502	0.0009641	0.0178937
18034868	10428.9	5027.04	1.05286	0.000123999	0.00239302									18036702	2778.56	121.367	4.51697	0.000966663	0.0178937
112095884	4.5874	69.8012	-3.93133	0.000125121	0.00240784									novel.227	602.155	203.353	1.56661	0.000971836	0.0179014
18037404	1400.37	680.354	1.04163	0.000125559	0.002414									18032971	533.172	110.512	2.27108	0.000972514	0.0179014
18047250	25.2035	96.6008	-1.93563	0.000127045	0.00243689									112099843	108.362	605.387	-2.4811	0.000973322	0.0179014
18053598	241.385	2175.01	-3.17197	0.000127108	0.00243689									18038349	66.8699	361.063	-2.43441	0.000973554	0.0179014
18046062	45.2676	118.922	-1.39491	0.000131331	0.00250923									18050563	474.496	94.3905	2.32883	0.000974003	0.0179014
18050262	278.048	130.444	1.09266	0.000131771	0.00251449									18036273	0	8.49917	-5.48587	0.000974526	0.0179014
18037095	2990.81	1480.24	1.01475	0.000132637	0.00252866									18035118	38.7461	109.685	-1.50488	0.000979682	0.0179624
18051814	170.076	10.5663	4.01124	0.00013313	0.00253394									18043550	1974.48	3998.92	-1.01812	0.000982178	0.0179913
18054952	356.804	13282.6	-5.21836	0.000133163	0.00253394									18044368	831.979	271.621	1.6154	0.000986539	0.0180277
18036813	4.23006	60.6484	-3.8473	0.000133709	0.00254197									18052672	174.737	79.1855	1.1426	0.000989308	0.0180542
18049798	21.1045	60.0213	-1.50477	0.000133894	0.00254311									novel.906	116.011	56.933	1.0286	0.000993294	0.0180925
18032270	702.41	298.425	1.23588	0.000134731	0.0025561									18053204	203.714	66.1058	1.62318	0.000994457	0.0180925
novel.501	1.40925	41.8004	-4.89958	0.000134953	0.0025561									18053605	12.9472	66.8266	-2.35864	0.000995113	0.0180925
18035566	63.4559	405.442	-2.67685	0.000138962	0.00262715									18047136	2273.48	1108.81	1.03613	0.00101011	0.0182972
18035665	121.308	1042.11	-3.10349	0.000140128	0.00264185									18051692	625.993	174.046	1.84674	0.00101828	0.0184281
18031197	35.502	78.4853	-1.14504	0.000140893	0.00265138									18046274	837.36	385.127	1.12106	0.0010303	0.0185939
18051557	2338.06	11761.9	-2.33079	0.000141144	0.00265275									18048445	155.75	378.786	-1.28342	0.0010363	0.0186849
18033021	1054.95	477.914	1.14177	0.000141226	0.00265275									18039065	513.867	244.748	1.07014	0.00103812	0.0187005
18037183	3886.22	1804.46	1.10685	0.000142921	0.00267721									18045899	21.5906	5.13314	2.07527	0.00104176	0.0187379
18041004	1375.81	597.081	1.20462	0.000144077	0.00269588									18035398	11541.9	5650.38	1.03047	0.00104272	0.0187379
18052480	564.319	1366.47	-1.27578	0.000144182	0.00269588									18032836	19.2936	56.239	-1.54655	0.00104307	0.0187379
18037759	2221.35	943.86	1.23478	0.00014519	0.00271224									18046005	424.151	119.144	1.83188	0.00104472	0.0187503
18054585	494.909	121.589	2.02543	0.000146242	0.0027294									18056133	340.034	146.726	1.21387	0.001046	0.018756
18052672	177.124	60.9683	1.54143	0.000146426	0.00272985									18031921	1091.95	2348.8	-1.10523	0.00104719	0.0187601
18039532	26.9088	136.615	-2.34529	0.000146692	0.00272985									18051451	265.911	128.825	1.04637	0.00105034	0.0187821
112098427	26.0265	148.72	-2.51665	0.000146801	0.00272985									18032073	2438.68	936.776	1.38049	0.00105283	0.0187849
18034407	1548.6	671.277	1.20616	0.000148912	0.00276408									novel.584	5.4862	62.8472	-3.51844	0.00105338	0.0187849
novel.138	55.2944	20.4544	1.43477	0.000150475	0.0027855									18034199	1170.57	532.111	1.13742	0.00105895	0.0188671
18034800	445.242	87.3462	2.35052	0.000151263	0.00279754									18037569	83.2672	227.82	-1.45458	0.00106365	0.0189336
18040884	158.847	61.8965	1.35802	0.000152108	0.00281062									18033155	711.758	300.625	1.24316	0.0010655	0.0189492
18036402	393.125	184.087	1.09436	0.000152294	0.00281119									18045300	2.1073	17.4379	-3.07142	0.00107788	0.0190654
18034475	2.89097	33.6026	-3.56277	0.000152414	0.00281119									18036987	2477.46	857.205	1.53133	0.00108365	0.0191089
18034482	5463.96	2332.28	1.22821	0.000154329	0.00284166									18043965	70.3913	189.371	-1.42907	0.00108569	0.019117
18033158	367.093	1006.35	-1.45521	0.000154777	0.00284449									112098553	90.4303	283.342	-1.64945	0.0010887	0.0191528
18039106	4046.3	8295.99	-1.03584	0.000155685	0.00285337									18050975	3.22993	36.5467	-3.52123	0.0010912	0.0191795
18050148	1157.72	495.496	1.22455	0.00015587	0.00285337									18046227	467.846	231.069	1.0187	0.0010947	0.0192045
18051711	86.5963	229.658	-1.40915	0.000155958	0.00285337									18050435	105.443	276.084	-1.3898	0.00109534	0.0192045
18033042	795.728	263.667	1.59434	0.000157241	0.00287425									18053334	41.6027	104.764	-1.33458	0.00109557	0.0192045
18055198	98.5887	11.1378	3.14869	0.000159358	0.00290775									18036464	895.559	331.924	1.4322	0.00111044	0.0193993
18034550	353.926	160.008	1.14664	0.000160598	0.00292776									18054962	322.98	688.499	-1.0923	0.00111135	0.0193993
18036093	67.9395	137.111	-1.01582	0.000167786	0.0030398									18034552	153.935	319.423	-1.05386	0.00113441	0.019656
18052822	1372.55	520.5	1.39905	0.00016873	0.00305419									18053109	71.4099	17.645	2.01363	0.00114081	0.019732
112096247	517.66	172.06	1.58978	0.000169586	0.00306697									18044284	408.698	203.175	1.00918	0.00115581	0.0199561
18042633	107.998	48.1158	1.16906	0.000170645	0.0030834									18045633	155.642	66.1921	1.2368	0.00115695	0.0199581
112100789	77.1487	21.3213	1.85578	0.000171821	0.00309814									18034921	811.914	48.6114	4.06237	0.00116327	0.0200142
18050984	13.2277	202.595	-3.93707	0.000172068	0.00309814									18053099	74.9078	4.3423	4.11873	0.00117051	0.0200858
112099874	142.298	612.748	-2.10554	0.000173332	0.00310719									18045321	10.9864	64.5762	-2.55678	0.00117332	0.0200868
18048492	98.8109	42.1628	1.2278	0.000174995	0.00312876									18031307	319.341	50.514	2.65859	0.00119481	0.0203425
18031475	129.071	311.824	-1.27318	0.000175221	0.0031298									18048321	19.0028	83.4148	-2.14055	0.00119521	0.0203425
18037159	18.4836	140.323	-2.92771	0.000175359	0.0031298									112098253	18.4915	51.6125	-1.48238	0.00119588	0.0203425
18046388	0.721589	35.322	-5.64596	0.000176705	0.00314556									18050771	28.0177	0	7.30551	0.0011989	0.0203594
novel.359	100.237	35.6392	1.49528	0.000178943	0.00317709									18033416	97.3489	269.029	-1.46764	0.00120634	0.0204491
18050959	44.0362	187.431	-2.0909	0.000179494	0.00318411									112098274	376.132	177.726	1.08004	0.00121584	0.02055
18047510	0.361947	42.7101	-6.83195	0.000180933	0.0032013									18047309	189.36	2.23292	6.40492	0.00121649	0.02055
18038131	45995.1	528.299	6.44395	0.000182015	0.00321764									18040088	1495.61	660.892	1.17845	0.00122082	0.0205814
18036540	12.7264	136.436	-3.42542	0.000182415	0.00321914									18033800	335.375	162.39	1.04753	0.00122382	0.0205814
18052632	7265.5	308.029	4.55993	0.000183827	0.00323847									18048350	0.718939	23.912	-5.09449	0.00122592	0.0205814
18038817	9.01014	164.185	-4.19335	0.000184634	0.00324708									18036910	391.13	47.9291	3.0289	0.00122673	0.0205814
18041608	17.7745	173.392	-3.28388	0.000184925	0.00324752									novel.284	4.82207	32.2966	-2.7407	0.00123011	0.0206197
18035025	1561.31	3793.36	-1.28082	0.000184977	0.00324752									18040017	5.93411	34.2699	-2.53396	0.00123328	0.0206551
18046970	12.8232	63.3205	-2.30421	0.000185947	0.00325717									18043027	414.662	131.142	1.66078	0.00124496	0.0207747
18036686	42.0953	6.64285	2.6677	0.000186006	0.00325717									18053682	1073.64	483.342	1.15159	0.00124574	0.0207747
novel.362	55.4761	6.23657	3.15055	0.000186823	0.00326868									18045202	12993.4	1360.17	3.25589	0.0012547	0.0208885
18047116	281.302	857.067	-1.60731	0.00018717	0.00327194									18054397	156.929	20.8912	2.90646	0.00125734	0.0209147
18049115	245.237	15.9012	3.94595	0.00018747	0.00327439									18052976	426.814	73.8698	2.53021	0.00126039	0.0209475
18044906	41.009	552.023	-3.752	0.000187953	0.00327887									18046860	90.1443	194.955	-1.1153	0.00126329	0.0209779
18033757	2753.62	1053.28	1.38652	0.000188048	0.00327887									18050845	1278	634.908	1.00942	0.00126592	0.0210038
18038454	19976.7	56581.8	-1.50203	0.000188386	0.00328196									18038872	122.143	326.14	-1.41867	0.00127615	0.0211196
18046345	110.371	322.66	-1.5473	0.000191909	0.0033348									18041075	176.21	709.219	-2.00907	0.00127794	0.0211314
112098414	3.46994	28.9619	-3.06152	0.000192546	0.00334304									novel.712	3.86573	21.8825	-2.51785	0.00128203	0.0211684
18036096	17.0652	123.572	-2.86035	0.000194294	0.00336816									18037922	450.114	198.299	1.18257	0.001283	0.0211684
18040891	481.226	86.8673	2.4706	0.000194617	0.00336816									112098389	105.185	375.366	-1.83516	0.00129655	0.0213309
18043688	249.673	73.7198	1.76022	0.000194754	0.00336816									18050402	203.08	35.3483	2.52393	0.00129919	0.0213563
18039776	1194.34	416.348	1.52055	0.000194818	0.00336816									18041417	260.53	65.4033	1.99363	0.00130095	0.0213673
18045127	17.4742	173.414	-3.31472	0.000197111	0.00339534									18035717	314.949	110.816	1.50663	0.00131455	0.0214739
18053173	254.016	106.222	1.25799	0.000197716	0.00339987									novel.297	63.0261	26.9415	1.22909	0.00131497	0.0214739
18042266	1257.03	441.213	1.51063	0.000198498	0.00340869									18046910	835.87	341.536	1.29105	0.00131513	0.0214739
18041280	501.755	209.724	1.25948	0.000201785	0.00344773									18053049	51.2034	2.81258	4.17866	0.00131753	0.0214928
18042294	1892.35	628.326	1.59069	0.000202007	0.00344864									112099273	18.9647	0.34526	5.78123	0.0013197	0.0214928
18033253	718.763	309.636	1.2156	0.000202958	0.00346198									18051009	22.8551	76.4901	-1.74086	0.00132574	0.0214928
novel.224	0	16.5188	-6.42315	0.000204331	0.00348249									18050564	65.9905	22.1263	1.58243	0.00132619	0.0214928
18047490	58.3395	144.656	-1.31221	0.000204649	0.003485									18044336	2842.63	1199.02	1.24551	0.00134822	0.0217956
112096856	0.361947	33.7839	-6.49553	0.00020516	0.003485									novel.559	0	8.86765	-5.54603	0.00135406	0.0218308
18039687	4.59201	41.0479	-3.16892	0.000205919	0.00349498									18039928	943.562	399.297	1.24144	0.00135598	0.0218308
18052734	56.6819	3.88906	3.87667	0.000206366	0.00349965									18044873	30.8034	5.29751	2.52981	0.00135761	0.0218331
novel.483	831.735	266.344	1.64284	0.000206909	0.00350546									18032915	557.761	172.777	1.69041	0.00135835	0.0218331
18033572	5.67093	107.489	-4.2494	0.000207703	0.00351357									18046492	33.5522	132.181	-1.97993	0.00136737	0.021906
18051512	126.792	4.83251	4.71854	0.000208227	0.00351952									18055499	61.8841	16.4341	1.92175	0.00136959	0.0219236
18050517	3619.76	315.44	3.52049	0.000208528	0.00352121									18054133	244.611	640.269	-1.38855	0.00137593	0.0220071
18039355	276.018	0	10.6314	0.000208844	0.00352121									novel.540	3.20875	23.5407	-2.89667	0.00138662	0.0221236
18040503	900.32	374.786	1.26479	0.000209934	0.00353666									18055990	25.912	4.3872	2.55349	0.0013972	0.022238
18031671	1189.54	458.023	1.377	0.000211926	0.00355555									18047064	94.486	601.587	-2.67077	0.00141922	0.0224528
112101466	7.87193	57.5715	-2.88111	0.000212334	0.00355656									18052632	7157.63	775.374	3.20654	0.0014198	0.0224528
18054341	719.662	1948.83	-1.43734	0.000212809	0.00356158									18037833	177.911	361.161	-1.02279	0.00142018	0.0224528
112100210	4.54886	39.4603	-3.12099	0.000217831	0.00363259									18056023	22.331	0.661305	5.10277	0.00142539	0.0224528
novel.644	24.4045	62.5372	-1.35729	0.0002179	0.00363259									18037715	143.122	355.963	-1.31494	0.00142576	0.0224528
novel.2	286.876	640.509	-1.15899	0.000217941	0.00363259									18054107	30.4553	79.2172	-1.37876	0.00142589	0.0224528
18040006	9179.65	3849.43	1.25378	0.000219216	0.00364788									18055484	1964.3	604.655	1.70006	0.00143086	0.0224628
18051611	381.138	189.248	1.00989	0.000219642	0.003652									18049233	10866.8	5356.76	1.0205	0.00144348	0.0225883
18051723	1022.74	3658.2	-1.83876	0.000221084	0.00367298									18054538	39.8081	111.016	-1.47728	0.00144636	0.0226152
18045494	489.901	1176.61	-1.26457	0.000222572	0.00368753									18036750	973.17	336.339	1.53269	0.00145776	0.0227461
novel.553	182.615	74.1478	1.30194	0.000222863	0.00368753									novel.618	511.129	1317.65	-1.36645	0.00146326	0.0227944
18042413	890.494	235.907	1.91685	0.000231213	0.00379537									18041808	725.507	315.552	1.20107	0.00146365	0.0227944
18033008	2370.96	1025.82	1.20865	0.000231239	0.00379537									18041578	162.531	519.246	-1.67672	0.0014676	0.0228378
18048047	265.331	64.769	2.03626	0.000233011	0.00382138									18034743	515.088	143.437	1.84383	0.00146918	0.0228442
18039842	187.17	46.8301	1.99966	0.00023341	0.00382486									18054870	3.79847	63.4863	-4.06532	0.001472	0.0228699
18046916	455.977	193.487	1.23727	0.000233999	0.00383142									18047363	353.446	109.246	1.69348	0.00147727	0.0228822
18036784	79.4763	201.42	-1.3441	0.000235352	0.00384741									18037630	3206.74	1362.69	1.23469	0.00147982	0.0228822
18039336	85.36	276.404	-1.69547	0.000237811	0.00387895									18049028	2148.64	917.342	1.22788	0.00148912	0.0229536
18049205	62.276	15.1156	2.04415	0.000239928	0.00390035									18033435	117.79	432.944	-1.87934	0.00148914	0.0229536
18036422	201.947	739.235	-1.87263	0.000244625	0.00396754									18047813	52.256	144.115	-1.46708	0.00149718	0.0230412
18051447	485.934	147.716	1.71848	0.000244643	0.00396754									18035994	315.239	1166.45	-1.88787	0.00150405	0.0231288
18040348	48.1941	104.18	-1.11027	0.000245206	0.00397035									18042513	44.8116	166.108	-1.89151	0.00150809	0.0231544
18043024	420.895	125.687	1.7445	0.00024726	0.00399728									18038991	300.747	83.3446	1.85152	0.0015135	0.0232192
18032709	120.764	267.094	-1.14554	0.000249994	0.00402871									18053068	697.867	196.773	1.82686	0.0015253	0.0233453
novel.947	54.7564	1.84862	4.87811	0.000250337	0.00403106									18033764	370.498	152.943	1.27711	0.00152906	0.0233693
18036910	397.134	23.4914	4.08078	0.00025244	0.00406171									18031625	1320.09	604.756	1.12604	0.00152926	0.0233693
18053547	1175.25	382.085	1.62126	0.000259907	0.00415566									18046786	217.376	78.3055	1.47319	0.00154355	0.0234777
18048959	489.238	227.812	1.10292	0.00026041	0.00415734									18050849	183.671	83.5263	1.13687	0.00154571	0.0234922
18044375	1082.08	2416.36	-1.1589	0.00026115	0.00416575									18041036	330.108	148.914	1.14784	0.00156112	0.0236365
112098119	23.6655	96.3754	-2.02991	0.000262354	0.00417843									18055225	3987.94	1312.35	1.60345	0.00156252	0.0236374
18031720	1001.24	85.9975	3.54141	0.00026357	0.00419452									18041046	628.151	271.592	1.21012	0.00156683	0.0236732
112096710	29.9364	0.314483	6.46534	0.000264469	0.00420227									18038131	45296	2618.1	4.11278	0.00156765	0.0236732
18051981	4321.25	806.074	2.42248	0.000264819	0.00420457									18046437	8.55657	69.2939	-3.02551	0.00156919	0.0236732
18052041	1.01338	59.6131	-5.86022	0.000265063	0.00420518									18034475	2.86516	27.5682	-3.29106	0.00157216	0.0236732
18039623	276.415	944.9	-1.77371	0.000271001	0.00428274									18033370	443.988	125.094	1.82807	0.00157389	0.0236811
112098961	40.8455	148.504	-1.86215	0.000273959	0.00431946									18049906	610.115	216.564	1.49439	0.00157811	0.0237263
18044017	297.559	607.326	-1.02927	0.00027441	0.00432322									18045649	734.991	145.351	2.33872	0.00157952	0.0237293
18037321	385.133	120.72	1.67469	0.000275022	0.00432953									18040168	18.0367	0.330653	5.7086	0.00158282	0.0237605
novel.404	22.1475	80.8898	-1.87335	0.000275351	0.00433137									18040755	588.71	1663.95	-1.49926	0.0015862	0.0237629
18053948	1387.76	132.828	3.38537	0.000276251	0.00433575									18036807	570.178	155.023	1.87864	0.00158662	0.0237629
novel.235	140.137	6.65808	4.39679	0.000276267	0.00433575									18045637	338.054	135.903	1.31478	0.00159235	0.023794
18047498	735.024	298.182	1.30195	0.000277853	0.00435368									18034800	439.221	129.981	1.75609	0.00160124	0.023872
18031355	148.982	500.044	-1.74777	0.000277919	0.00435368									18033008	2338.33	1111.92	1.0727	0.00161223	0.0239993
18044636	3418.67	1581.85	1.11189	0.000278799	0.00436208									112096647	2.09671	22.3182	-3.41854	0.00161528	0.024008
18049451	191.355	450.475	-1.2352	0.000279886	0.00437066									18056092	1977.11	663.251	1.57562	0.00162592	0.024093
18054800	180.669	447.021	-1.308	0.000280195	0.00437066									novel.1062	3.11846	24.2877	-2.96624	0.00163143	0.0241563
18041772	60.1741	1.8869	4.994	0.000280203	0.00437066									18044393	7584.46	2951.25	1.36175	0.00163278	0.024158
18039919	308.975	145.39	1.08896	0.000281432	0.00438313									18044070	1950.57	925.833	1.07536	0.00163475	0.0241688
112100158	77.9271	0.632878	6.94774	0.000283486	0.00441136									18033189	169.654	47.186	1.84564	0.00163599	0.0241689
18042404	212.303	11.4828	4.20999	0.000283677	0.00441136									18044407	1530.01	369.219	2.05117	0.0016384	0.0241791
18046591	484.695	1275.2	-1.39572	0.000285835	0.00443817									18051859	111.616	259.426	-1.21608	0.00163916	0.0241791
18042838	144.076	433.124	-1.58862	0.00028637	0.00443899									18034123	646.079	2595.48	-2.00612	0.00164577	0.024241
18053204	206.629	49.1772	2.07054	0.000286541	0.00443899									novel.843	78.6306	36.0541	1.12714	0.00164617	0.024241
18031365	0.687663	23.3165	-5.06925	0.000287962	0.00445763									18033218	2679.01	1094.58	1.29137	0.00164877	0.024241
18047486	47.5088	240.566	-2.34174	0.000288987	0.0044701									18041844	25.2479	4.79949	2.39823	0.00165758	0.0242948
112100361	62.6331	502.381	-3.00353	0.000289523	0.00447501									novel.483	820.391	310.884	1.40002	0.00165819	0.0242948
18055914	1778.39	210.159	3.08111	0.000293516	0.00452644									18035320	21.817	52.6683	-1.27439	0.00166792	0.0244008
18035954	1419.13	427.677	1.73054	0.000293783	0.00452714									18054362	414.23	144.822	1.51576	0.0016732	0.0244597
18054362	419.88	103.213	2.02503	0.000295861	0.00454887									18048129	95.6158	37.3556	1.35383	0.00168033	0.0245122
18042517	2.48818	32.2247	-3.7068	0.000295861	0.00454887									18035214	343.054	169.284	1.01892	0.00168402	0.0245283
18039694	10.8781	47.9049	-2.14039	0.000296267	0.00455167									18041879	7.49262	25.3437	-1.75067	0.00168416	0.0245283
18044860	1010.62	336.797	1.58553	0.000296638	0.00455395									novel.594	37.4956	4.55049	3.04929	0.00168792	0.0245503
18032494	22.5095	109.298	-2.28264	0.000298061	0.00456893									18048704	26.4369	139.147	-2.39732	0.00169052	0.0245659
18044617	1576.77	594.145	1.4082	0.000298583	0.00457349									18048636	203.89	24.3423	3.0663	0.00171696	0.0248761
novel.594	38.0681	0.94345	5.33315	0.000299571	0.0045823									18040792	624.368	279.048	1.16223	0.00172351	0.0249157
18048035	121.929	42.4855	1.52257	0.000299607	0.0045823									18032274	135.121	598.161	-2.14622	0.00172987	0.0249892
18041025	1263.29	393.862	1.68162	0.000303783	0.00463576									18039282	209.424	92.6163	1.17746	0.00174661	0.0251507
18047445	471.864	213.932	1.14141	0.000306341	0.00466189									18040493	84.0068	20.5831	2.02795	0.00174749	0.0251507
18034781	163.449	41.6026	1.9757	0.000306409	0.00466189									18051551	174.08	43.8649	1.98731	0.00174926	0.0251577
18042328	431.989	67.0797	2.68734	0.000310134	0.00470356									18036831	5.12673	46.612	-3.18073	0.00175532	0.0252077
18051948	301.761	149.456	1.01467	0.0003103	0.00470356									18031830	2018.35	33.8026	5.90034	0.0017583	0.025232
18037301	45.0273	331.268	-2.88092	0.000311226	0.0047141									112098960	24.1118	120.381	-2.32228	0.00176562	0.0252987
18054833	377.113	140.978	1.4202	0.000312626	0.00472588									18056045	281.961	105.855	1.41321	0.00176683	0.0252987
18044382	76.9562	167.448	-1.12209	0.000313161	0.00472588									18036686	41.5259	5.46187	2.90841	0.00177393	0.0253309
18031921	1104.41	2604.45	-1.23794	0.000317392	0.00477562									18034785	34.026	9.84992	1.80328	0.00178816	0.0254735
18041820	125.18	12.8712	3.28133	0.000318442	0.00478789									18051151	73.8979	23.3995	1.66405	0.00179462	0.0255208
18047168	310.228	60.2955	2.36417	0.000319128	0.00479468									18034083	69.4807	6.84484	3.34839	0.00181617	0.0257517
18035687	3869.16	949.416	2.02702	0.000321564	0.00481709									18033056	37.0656	116.668	-1.65643	0.00181803	0.0257517
18051378	140.84	310.176	-1.13961	0.000321968	0.00481961									18055978	274.708	113.597	1.27313	0.00184496	0.0260232
112098107	5.85403	66.3904	-3.50037	0.000322907	0.00483012									112095421	46.3003	309.599	-2.74203	0.00184672	0.0260232
18054200	16.4977	185.157	-3.49211	0.000323592	0.00483683									18051403	9094.89	3983.94	1.19088	0.00184984	0.0260483
18048387	248.711	89.7637	1.47116	0.00032389	0.00483774									18031895	125.637	351.036	-1.48224	0.00185502	0.0261025
18044070	1977.38	726.084	1.44569	0.000324714	0.00484084									18035280	598.02	150.994	1.98578	0.00186371	0.0262059
18035899	48.2573	192.204	-1.99367	0.000324979	0.00484084									18035295	1144.21	372.392	1.6192	0.00187369	0.0263083
18050493	1746.23	367.984	2.24669	0.000325283	0.00484084									18054446	646.516	265.84	1.28334	0.00189115	0.0265147
18055287	54.1695	179.17	-1.7285	0.000327592	0.00486811									18036112	44.7864	120.733	-1.43375	0.00189245	0.0265147
18050192	424.27	55.9223	2.92365	0.000330267	0.00489716									18047429	1.07841	31.868	-4.91405	0.00190178	0.0266072
18037982	462.048	189.3	1.28706	0.000333511	0.00494168									112095835	26.7591	171.96	-2.68699	0.00190409	0.0266204
18044025	94.2881	4.83251	4.29163	0.000340823	0.00503468									112100887	52.9167	10.9422	2.27702	0.00190605	0.0266288
18050845	1295.65	327.725	1.98343	0.000342419	0.00504742									18046063	51.1311	265.091	-2.37502	0.00191395	0.026701
18053019	1578.36	678.319	1.2185	0.000342467	0.00504742									18055684	29.373	83.9428	-1.52089	0.00191826	0.0267231
18048769	55.2741	336.496	-2.60769	0.000342625	0.00504742									18041864	451.818	117.592	1.94167	0.00192093	0.0267411
18039997	281.209	51.5047	2.44923	0.000345852	0.0050803									18051070	2489.17	931.567	1.41806	0.00193209	0.0268004
18055405	36.853	144.232	-1.97053	0.000346407	0.00508478									18055392	76.5692	182.423	-1.25406	0.00193297	0.0268004
18051685	58.1534	120.365	-1.04801	0.000346863	0.00508662									18042746	179.997	431.294	-1.26094	0.00193509	0.0268047
112099331	177.806	599.03	-1.75258	0.000347751	0.00508988									18048178	76.2679	161.228	-1.07944	0.00193872	0.0268117
18046351	193.52	80.3709	1.2686	0.000348293	0.00509416									18044994	109.886	432.64	-1.97691	0.00194273	0.0268117
18039290	3.50156	24.7345	-2.82322	0.000348775	0.00509756									18042298	11787.5	5715.21	1.04439	0.00194332	0.0268117
18042792	1199.7	491.024	1.28919	0.000350372	0.00510263									18034124	52.0983	177.13	-1.7681	0.00194335	0.0268117
18037537	0.361947	19.089	-5.66824	0.000350893	0.00510658									112095884	4.53515	29.7146	-2.72351	0.00197128	0.027152
18040650	43938.7	15203.4	1.5311	0.000352359	0.00511876									novel.576	569.076	1156.22	-1.02315	0.0019736	0.0271578
18040548	24.6272	145.946	-2.56907	0.000352482	0.00511876									18039532	26.579	83.092	-1.64286	0.00197448	0.0271578
18038668	176.773	67.2614	1.3947	0.000354028	0.00513274									18031671	1173.02	547.501	1.09932	0.00198224	0.0272453
18045649	745.759	47.1655	3.98302	0.000354199	0.00513274									novel.161	1.43258	16.0218	-3.5138	0.0019998	0.0274673
18039724	1.44779	291.134	-7.66232	0.000356151	0.00515737									18039557	132.482	62.8661	1.07785	0.0020146	0.0276296
18045508	644.87	89.8228	2.84401	0.00035692	0.00516484									18042295	929.44	356.89	1.38121	0.00201661	0.0276296
18045294	112.838	399.762	-1.82537	0.000357607	0.0051701									18045322	11.3406	61.1822	-2.43286	0.00201727	0.0276296
112101083	108.995	18.0186	2.60062	0.000357842	0.0051701									18054865	119.781	452.406	-1.91783	0.00203255	0.0278194
112101177	628.99	47.6766	3.72224	0.000358043	0.0051701									18051609	7715.29	2998.67	1.36339	0.00204769	0.0279376
novel.631	166.687	30.7789	2.43746	0.000364002	0.00524501									18046784	122.879	56.9807	1.11275	0.00204976	0.0279376
18037326	109.654	49.0171	1.16374	0.000367745	0.00529149									18041695	699.515	292.331	1.25901	0.00205237	0.0279537
18041793	465.419	207.424	1.1667	0.000369465	0.00531249									18055251	8.57633	57.5546	-2.74775	0.00208197	0.0281776
18037199	302.601	133.742	1.17907	0.000370564	0.0053208									18035687	3816.19	1393.1	1.45388	0.00209633	0.0283013
18055743	154.892	412.534	-1.41402	0.000372094	0.00533901									18051769	85.7961	191.405	-1.15858	0.00209743	0.0283013
18034616	9.36978	192.77	-4.36745	0.000376007	0.00538084									18035665	120.212	685.603	-2.51245	0.00209752	0.0283013
18033421	1.08584	544.542	-8.98029	0.000376063	0.00538084									novel.1038	45.9719	144.873	-1.6557	0.00210388	0.0283013
18054346	6139.47	1866.05	1.71816	0.000377717	0.00539316									18051086	7283.96	3098.53	1.23315	0.00210426	0.0283013
18047976	7.08941	121.723	-4.10572	0.0003805	0.00542911									18052247	33.0466	119.242	-1.85033	0.00210708	0.0283013
novel.267	398.296	839.411	-1.07584	0.000381741	0.00543541									112098453	101.383	14.3779	2.81759	0.00210829	0.0283013
18038946	3817.95	444.732	3.10185	0.000382584	0.00544363									18032801	3057	7501.39	-1.29511	0.00211598	0.0283655
112099848	1.70104	22.3073	-3.69586	0.000384656	0.00546929									18033115	13.4728	35.0314	-1.38318	0.00213684	0.0285667
18050119	3.18276	38.0449	-3.58893	0.000389488	0.00551496									18054174	250.201	117.278	1.09288	0.00214334	0.0286109
18045627	1837.27	584.455	1.65252	0.000390693	0.00552818									18044141	29.0871	7.28442	1.99505	0.00214454	0.0286109
18047810	453.319	157.975	1.52231	0.000391793	0.0055396									18034781	161.141	45.235	1.83098	0.00214663	0.0286193
18050488	2.13084	29.9519	-3.82333	0.000392667	0.00554459									18032242	31.7329	1.28179	4.6297	0.00216462	0.028804
18053548	319.229	69.8808	2.19179	0.000394863	0.00556789									18051993	147.898	35.158	2.07363	0.00216785	0.028804
18053666	692.437	339.888	1.02717	0.000401863	0.00565057									18051544	258.204	94.691	1.44777	0.00220043	0.0291023
18047686	330.65	55.5552	2.5745	0.00040211	0.00565057									112100396	0.995268	15.5775	-3.94273	0.00221684	0.0292362
18051065	0.651431	38.7738	-5.84182	0.000402433	0.00565122									18035128	511.826	137.305	1.89826	0.00224185	0.0295462
18055310	315.111	23.7824	3.72832	0.000402802	0.00565251									18052813	387.233	865.441	-1.16069	0.002254	0.0296863
112098177	65.506	150.439	-1.20026	0.000404023	0.00566569									18055281	1301.4	440.642	1.56256	0.00229073	0.0299896
18047792	943.361	290.368	1.70046	0.000404296	0.00566569									18052759	31.5107	71.7588	-1.18994	0.00229237	0.0299896
18048255	831.926	2133.13	-1.35851	0.000409062	0.00571679									18044897	178.23	86.272	1.0453	0.00229586	0.0300152
18035714	23.649	4.46061	2.41536	0.000411672	0.0057454									18040911	390.653	177.347	1.13902	0.00230766	0.030109
18052915	31.8131	161.861	-2.34951	0.000412574	0.00575406									18042022	316.334	734.413	-1.21593	0.00232342	0.0301805
18036702	2821.56	52.3543	5.752	0.00041716	0.00580611									18051846	308.61	90.9648	1.76202	0.00232705	0.0301807
18055693	478.771	181.448	1.40103	0.000418467	0.00582034									18043968	60.7323	408.514	-2.75065	0.0023354	0.0302287
18033020	13336.4	2791.45	2.2563	0.000421003	0.00584176									18046495	86.0109	354.788	-2.04541	0.00236062	0.0304744
18047809	690.321	345.047	1.00104	0.000421438	0.00584176									18047665	61.7809	16.3506	1.91644	0.00236867	0.0305582
18051749	23.3921	115.446	-2.30632	0.000421833	0.0058431									18038211	1.06782	13.3844	-3.68432	0.00238021	0.0306503
18043965	71.1819	197.245	-1.47247	0.00042238	0.0058431									18037042	78.2031	157.109	-1.00933	0.00238261	0.0306503
112098361	125.97	291.849	-1.21294	0.00042503	0.00587163									18048769	54.7468	212.861	-1.96156	0.00238365	0.0306503
18053902	10.9529	131.497	-3.5879	0.000426024	0.0058774									112098173	39.3856	85.9164	-1.13092	0.00239032	0.0307159
novel.281	7.62523	32.5865	-2.09332	0.000426453	0.00587881									18043913	89.1148	187.719	-1.07703	0.00239705	0.0307618
18045142	112.856	461.986	-2.03422	0.000428144	0.00589471									112098871	378.11	1117.1	-1.56302	0.00241605	0.0309447
18041262	797.721	285.777	1.48151	0.000428663	0.00589788									18048273	106.442	15.3698	2.79191	0.00241954	0.0309692
novel.313	9.20872	72.6304	-2.98527	0.000430115	0.00590592									18050534	9.22457	40.5878	-2.13927	0.00243073	0.0310488
18037558	23.487	134.862	-2.52547	0.000432884	0.00593595									18035363	30.5841	105.335	-1.78793	0.00243529	0.0310488
18038349	67.492	490.723	-2.8629	0.000439104	0.0060172									18034687	660.031	195.634	1.75464	0.00244166	0.0310788
novel.471	36.8124	129.42	-1.81282	0.000439509	0.0060187									18032503	32.6251	1.20014	4.73002	0.00244684	0.0310946
18054013	768.921	317.005	1.27882	0.000444288	0.00607601									18045836	1.70891	17.087	-3.32108	0.00244937	0.0311065
18039385	352.006	1510.81	-2.10181	0.00044498	0.0060814									18053725	146.519	50.0067	1.54814	0.00246949	0.0312402
18048462	61.1587	217.808	-1.83412	0.000446249	0.00609465									18034880	4026.42	1344.48	1.58234	0.00247955	0.0312849
18033035	23.2677	126.163	-2.44351	0.00044657	0.00609496									18040730	50.7036	178.146	-1.81338	0.00248665	0.0312849
18035090	49.784	303.044	-2.60729	0.000448677	0.00611963									18037287	28.1298	87.7868	-1.64747	0.00249057	0.0313043
18055610	249.633	104.803	1.25337	0.000449578	0.00612783									18049641	51.617	145.423	-1.49665	0.00250284	0.0313778
112100803	133.27	267.967	-1.00834	0.00045021	0.00613234									18043348	184.263	25.4492	2.8558	0.00251342	0.0314903
18050440	8209.27	3138.17	1.38738	0.000452803	0.00616355									18034183	60.0806	156.254	-1.38051	0.00251511	0.0314912
18034391	78.5255	8.52584	3.20368	0.000456897	0.006211									18044224	657.855	196.186	1.74506	0.00254487	0.0317014
18054462	1.80974	39.0497	-4.45338	0.000457417	0.00621394									18039607	2.64222	19.9626	-2.89232	0.00254901	0.0317328
18031181	94.8027	452.728	-2.25547	0.000459035	0.00622873									18053598	239.235	1158.76	-2.27648	0.00255627	0.0318028
18035717	319.493	73.1248	2.12752	0.000459274	0.00622873									novel.656	87.3269	20.5982	2.08841	0.00256043	0.0318331
18032425	37.7314	170.952	-2.18303	0.000460016	0.00623266									18037943	489.933	152.436	1.68532	0.00256504	0.0318331
novel.397	3739.8	1592.16	1.23204	0.0004624	0.00625665									novel.124	12.8015	44.2434	-1.79444	0.00256797	0.0318331
18033938	86.0571	41.6456	1.04918	0.000463359	0.00626236									18046584	379.092	106.012	1.83839	0.00258034	0.0319599
18040350	1.40925	20.5279	-3.8721	0.000463436	0.00626236									18053371	247.142	120.254	1.03987	0.00258326	0.0319758
18056023	22.6712	0.295342	6.06376	0.000466941	0.00628892									18043239	1246.67	4974.96	-1.99671	0.00258667	0.0319792
18038062	529.881	83.3114	2.66961	0.000471377	0.00633196									112095734	5.17625	27.3718	-2.40371	0.00258851	0.0319792
18038991	305.116	38.8785	2.97316	0.000473372	0.00634864									18054166	767.345	241.659	1.66757	0.00259008	0.0319792
18038467	511.959	188.357	1.44304	0.000473396	0.00634864									18044426	12191.5	1297.92	3.23158	0.00259443	0.0320128
novel.261	1.44318	39.6557	-4.79975	0.000473551	0.00634864									18047399	63.5714	28.876	1.14091	0.00260043	0.0320351
18036082	4461.71	1110.82	2.00603	0.000475073	0.00636373									112098271	1.79735	232.006	-7.02073	0.00260103	0.0320351
18035280	606.567	63.2094	3.2629	0.00048377	0.00646864									18047685	2219.21	733.834	1.59641	0.00260116	0.0320351
18034819	349.742	843.243	-1.26976	0.000490368	0.00652269									18033141	726.422	272.939	1.41308	0.00260594	0.0320737
18052976	433.098	54.9671	2.97821	0.000494174	0.0065605									18053730	65.2593	21.7364	1.58259	0.00261987	0.0321649
18035209	85.9719	294.839	-1.77881	0.00049484	0.00656507									18034082	164.466	49.9243	1.72205	0.00262579	0.0322166
18044124	123.106	6.33577	4.28108	0.000498433	0.00659559									112100383	170.326	383.58	-1.1719	0.00263497	0.0322887
18049289	239.584	112.984	1.08336	0.00050144	0.0066268									18043052	61.6999	15.2942	2.01157	0.00263832	0.0322892
18052311	0.721589	46.7059	-6.04266	0.000503121	0.00664472									18055183	144.763	45.1985	1.68058	0.00265374	0.0323767
18045544	305.591	152.746	1.00143	0.000503482	0.00664518									18056170	325.108	151.05	1.10478	0.00265917	0.0324158
18052585	27.6851	88.2859	-1.67508	0.000506759	0.00667979									novel.839	52.2905	19.9166	1.4001	0.00266347	0.0324158
18045146	96.613	349.677	-1.85654	0.000507817	0.00668564									18051767	3362.04	1392.94	1.2712	0.00266686	0.0324158
18035128	519.539	77.8038	2.73964	0.000508516	0.00668569									18046605	5.36229	62.5936	-3.53991	0.00266936	0.0324158
18041192	6611.57	3195.86	1.0489	0.000511455	0.00672									18056131	4326.84	2036.27	1.08754	0.00267022	0.0324158
18053376	91.9129	502.303	-2.45084	0.000512241	0.006726									18044128	2291.22	4761.9	-1.05545	0.00267519	0.0324359
18053567	138.018	633.038	-2.19768	0.00051465	0.00674879									18045038	3121.62	1175.24	1.40945	0.00267883	0.0324517
18050590	688.14	278.363	1.30626	0.000515095	0.00674879									18039461	659.913	272.704	1.2751	0.00268345	0.0324517
novel.118	94.0835	194.031	-1.04382	0.000519579	0.00679514									18051579	170.485	54.545	1.64438	0.0026848	0.0324517
18033141	736.917	120.199	2.61637	0.000522393	0.00681983									18050369	1071.03	286.015	1.90491	0.00268974	0.0324913
18045382	348.192	170.202	1.03382	0.00052371	0.00683266									18050641	260.853	39.2696	2.73204	0.00269547	0.0325286
18042196	846.797	338.022	1.32507	0.000524652	0.0068336									18036047	1261.25	312.905	2.01086	0.00271117	0.0326695
18050764	602.31	162.006	1.89497	0.000525121	0.0068336									18031735	663.701	287.545	1.20698	0.00271296	0.0326708
18052892	5.02181	48.6607	-3.28955	0.00052719	0.00684743									novel.713	1.43788	18.849	-3.7426	0.0027188	0.0327123
18047133	146.173	402.912	-1.46277	0.000529997	0.00687514									18050088	283.655	101.737	1.47991	0.00272202	0.0327194
18045531	69.6412	169.368	-1.2836	0.000532064	0.00689757									18037004	113.815	317.061	-1.4799	0.00273342	0.0328161
18046016	0	17.5541	-6.51169	0.000535076	0.00693222									18043154	29.4865	97.6487	-1.72825	0.00274514	0.0329366
18047579	324.71	84.6644	1.93939	0.00053602	0.00693565									18042231	13.8977	38.6842	-1.48459	0.00274694	0.032938
18047259	181.591	377.209	-1.05609	0.000537815	0.00694567									18045394	657.983	309.266	1.08921	0.00275199	0.0329784
novel.984	3.90204	39.4068	-3.34574	0.000538643	0.00695197									112100175	297.534	48.6969	2.61028	0.00277788	0.0332059
112097709	294.484	135.78	1.11882	0.000539402	0.00695736									18031576	121.953	249.562	-1.03464	0.00278224	0.0332186
18053087	36.6725	2.52369	3.86116	0.000544262	0.00700677									18051369	203.543	432.458	-1.08734	0.00279861	0.0333632
18052474	5881.24	1126.81	2.38389	0.000548391	0.00705548									18040981	121.39	308.185	-1.34406	0.00279947	0.0333632
18045238	30.7048	178.895	-2.5446	0.000553576	0.00710758									18034370	189.973	87.4561	1.12189	0.00280354	0.0333913
112096261	1.73266	33.4081	-4.26683	0.000554018	0.00710758									18043840	46.2575	17.532	1.40809	0.00280889	0.0334347
18046437	8.63667	88.2872	-3.361	0.000554181	0.00710758									18042291	177.276	68.9796	1.36325	0.00282331	0.033545
18050706	73.0224	12.0852	2.59802	0.00055816	0.00715412									18055249	7.79341	36.4202	-2.23866	0.00282712	0.0335487
18051902	103.253	13.8955	2.89483	0.000562821	0.00720934									18032331	28.5941	113.096	-1.98487	0.00283421	0.0335749
18038126	118.691	56.5968	1.07003	0.000565518	0.00723027									18033595	879.372	330.068	1.41401	0.00284122	0.0336125
18037055	0	16.972	-6.46472	0.000575411	0.00734297									18042626	1139.96	2769.71	-1.28085	0.00284447	0.0336125
18051607	78.1127	157.142	-1.00591	0.000576064	0.0073467									18045451	385.677	131.049	1.5576	0.00285217	0.0336425
18045240	43.2113	180.851	-2.06753	0.000579636	0.00737934									18048167	1551.32	93.1079	4.05863	0.00291304	0.0342366
18040739	10576.7	2875.93	1.87876	0.000582622	0.00739799									18054417	12.2864	53.7224	-2.12586	0.00292915	0.0343531
18042014	263.221	80.3405	1.71252	0.00058303	0.00739858									18045018	12.0186	47.0977	-1.98053	0.00293175	0.0343531
18048362	188.933	7.16047	4.71999	0.000584052	0.00740234									18052097	40.9941	15.8672	1.37467	0.00295579	0.0345726
18054854	875.738	161.617	2.43827	0.000594033	0.00751484									18052039	18.4952	2.78636	2.70933	0.00297989	0.034734
18045663	144.394	44.8279	1.68896	0.000594517	0.00751632									18035112	950.458	365.662	1.37789	0.0029838	0.034734
18044912	39.2923	4.1383	3.25283	0.000595597	0.00752531									18041082	490.595	236.748	1.05158	0.00299059	0.0347563
18040730	51.2849	189.582	-1.88547	0.00059724	0.00752839									18033271	442.808	2026.44	-2.19441	0.00299061	0.0347563
112098120	8.74039	65.7306	-2.91191	0.000600551	0.00755888									novel.471	36.3949	129.916	-1.83695	0.0030006	0.0347846
18054611	7138.33	3336.03	1.09751	0.000600845	0.00755888									18046497	282.38	132.581	1.09107	0.00301313	0.0348524
18035051	589.939	3624.13	-2.61908	0.0006025	0.00756954									112100061	2.45618	17.9389	-2.88769	0.00301473	0.0348524
18036415	9.11155	79.1397	-3.12074	0.000602805	0.00756954									18032976	231.376	90.3433	1.35643	0.00301867	0.03487
18052237	3.17123	36.061	-3.51512	0.000604219	0.00758263									18042266	1239.91	561.168	1.14362	0.00302456	0.0348967
18039534	672.854	321.691	1.06531	0.000605812	0.00759796									18046574	194.214	72.5493	1.42113	0.00304586	0.0350718
112097684	3.21668	43.9428	-3.78211	0.000612433	0.0076555									18056026	5687.51	1596	1.83328	0.00304728	0.0350718
18044908	32.8459	372.137	-3.50362	0.00061265	0.0076555									18031267	250.116	71.263	1.81397	0.00305964	0.0351032
18031754	615.243	291.926	1.07628	0.000613025	0.0076555									18037209	25.2204	67.0698	-1.41681	0.00305964	0.0351032
18042465	1.08354	23.4239	-4.46452	0.00061668	0.00768377									18032278	54.4385	138.593	-1.34813	0.00306042	0.0351032
18054751	0.687663	24.2403	-5.13028	0.000616806	0.00768377									18040264	56.867	117.415	-1.04411	0.00306232	0.0351044
112100015	0	146.003	-9.56749	0.000617403	0.00768377									18053214	285.017	91.2083	1.64352	0.00307404	0.0351768
18051242	272.364	64.6308	2.07712	0.000620234	0.00770675									18053412	34.9948	10.4831	1.73764	0.00307605	0.0351793
18037994	2187.49	964.27	1.18199	0.000620526	0.00770675									112096710	29.4786	2.45571	3.56731	0.00308181	0.0351976
18037844	298.892	677.712	-1.18172	0.000625095	0.0077491									112098496	36.516	5.56005	2.72354	0.00309947	0.0353437
18050610	14.4094	115.916	-3.01343	0.000626444	0.00775196									18031368	88.9877	613.75	-2.78637	0.00310183	0.03535
18040769	65.9081	139.413	-1.08276	0.000627603	0.00776159									18032767	44.1492	93.1654	-1.08039	0.00312652	0.0356106
18038599	1469.26	368.463	1.99571	0.000632999	0.00781886									18049633	5.00609	34.4723	-2.79929	0.00314228	0.0357575
18050308	74.1854	161.841	-1.12696	0.000635846	0.00784454									18045502	47.4501	1.57162	4.90904	0.00314491	0.0357575
18046794	805.521	311.926	1.36898	0.000637483	0.00785999									18032760	1316.02	4947.36	-1.91054	0.00315039	0.0357783
18045633	157.755	70.5149	1.16465	0.00063861	0.00786913									18053465	14.087	61.6296	-2.13715	0.00315523	0.0357916
112101183	16.9532	0.337536	5.64511	0.000639181	0.00787141									18045531	68.844	151.052	-1.13391	0.0031778	0.0359642
18048774	10.4171	105.945	-3.35252	0.00063964	0.00787232									18038534	88.2127	38.6052	1.18842	0.00319702	0.0360442
18053156	7.25406	34.0593	-2.22773	0.000642388	0.0078931									18047500	140.315	63.0426	1.15249	0.0032069	0.0360442
18037093	860.894	275.559	1.64365	0.000642489	0.0078931									novel.1065	0.354174	27.5361	-6.21588	0.0032107	0.0360442
18037435	662.892	223.547	1.56874	0.000645117	0.00791587									18052734	55.8596	10.3535	2.43445	0.00324034	0.0362729
18034658	508.369	249.867	1.02537	0.000660375	0.00808851									18044308	3580.4	1449.23	1.30481	0.00324521	0.0363066
112100288	5.6324	30.2651	-2.43364	0.000663804	0.00812076									novel.218	0	21.672	-6.8342	0.00327275	0.0365466
novel.1086	364.056	74.0761	2.29703	0.000669257	0.00817767									18045997	179.686	63.8948	1.49351	0.003276	0.0365466
18048130	143.372	484.487	-1.75731	0.000669799	0.00817939									18039776	1177.88	524.534	1.16722	0.00327961	0.0365585
18046737	1175.8	539.659	1.12353	0.000671677	0.00819253									112097792	29.6263	77.9024	-1.40035	0.00328082	0.0365585
novel.899	3.1126	29.1533	-3.22479	0.00067476	0.00822522									18039575	229.901	105.48	1.12447	0.0032968	0.0366906
18053012	617.878	55.0023	3.4904	0.000676659	0.00823363									18032406	28.5414	89.0553	-1.6406	0.00330935	0.0367716
18049233	11005.2	4542.96	1.27652	0.00067824	0.00824794									18042710	519.869	228.889	1.18364	0.00331262	0.036787
112098149	1.80974	49.6635	-4.79691	0.000679831	0.00826238									18036424	16.6426	88.3969	-2.40901	0.00331814	0.0368185
18033355	138.188	600.086	-2.11922	0.000686998	0.00832965									18038249	35.4216	187.315	-2.40559	0.00333508	0.0369107
18045637	342.86	87.0247	1.97904	0.000687826	0.00833474									18047352	171.55	80.2537	1.09532	0.00334191	0.036965
18048204	1210.28	198.834	2.60589	0.00069619	0.00840037									18048699	29.3451	75.0734	-1.35389	0.0033517	0.0370316
18036598	560.651	45.2369	3.63188	0.000696533	0.00840037									112098120	8.63299	33.5661	-1.9625	0.00337667	0.0372443
18046132	0.361947	13.5236	-5.17352	0.000697549	0.00840641									18032175	281.64	989.774	-1.81363	0.00338136	0.0372452
18055860	23.8409	0.94345	4.65894	0.000698181	0.00840641									18047304	49.1107	17.7821	1.46514	0.00338219	0.0372452
18041082	497.455	189.764	1.39049	0.00069827	0.00840641									18046000	43.8209	11.5829	1.92244	0.00341028	0.0374443
18042309	42.9161	10.7737	1.99778	0.000701734	0.00843816									18038967	0.718939	12.7639	-4.19675	0.00341204	0.0374443
18036566	316.705	16.9212	4.22714	0.00070538	0.00847636									18046157	2.15152	45.0694	-4.40263	0.00343297	0.0376529
18050435	106.601	318.498	-1.58037	0.000705741	0.00847636									18034890	19.986	43.5819	-1.12575	0.00344327	0.0377011
18044608	794.625	391.535	1.02156	0.000706449	0.00847989									18049529	281.184	109.664	1.35921	0.00344778	0.0377011
18032618	1510.23	516.058	1.54922	0.000708498	0.00849449									18046359	0.354174	11.8312	-4.99602	0.00345118	0.0377011
18043944	114.358	33.8475	1.75825	0.000709733	0.0085043									novel.12	102.227	26.0025	1.97861	0.00345207	0.0377011
18055566	47.0661	147.524	-1.64928	0.000710683	0.00851069									novel.856	27.9712	114.873	-2.0354	0.00345826	0.0377157
18048648	5299.12	1251.81	2.08178	0.000712883	0.00853203									18053749	175.667	62.7992	1.48363	0.00348136	0.0379071
18048257	43.6187	176.941	-2.0231	0.000716964	0.00856581									novel.1086	358.724	106.29	1.75479	0.00349002	0.037959
112098173	39.8612	99.6074	-1.3242	0.000719214	0.00858055									18044350	861.606	245.093	1.81332	0.00350177	0.0380233
18050403	55.7773	7.65937	2.87056	0.000720322	0.00858087									18053357	2.46677	16.7124	-2.77381	0.00351904	0.0381897
18053003	231.764	20.6611	3.48978	0.000720949	0.00858329									18051398	73.1225	5.25369	3.79251	0.00352764	0.0382617
18034552	155.736	333.665	-1.10011	0.000724929	0.00861551									18053860	152.622	47.6413	1.67763	0.00354213	0.0383551
novel.211	49.9288	6.70027	2.90157	0.000725343	0.00861551									112100254	383.001	996.26	-1.3787	0.00354471	0.0383617
18036136	65.9893	137.905	-1.06133	0.00072801	0.00863713									18039277	851.119	2406.13	-1.4994	0.00355568	0.0384379
18048445	157.463	454.82	-1.53098	0.000729566	0.00864555									18052800	3087.09	951.618	1.69783	0.00356762	0.038508
18040686	10.5455	41.7574	-1.99141	0.000730345	0.00864975									18038733	946.266	339.96	1.47659	0.00356807	0.038508
18041132	0.361947	18.2378	-5.60735	0.000731646	0.00865502									18033610	120.694	23.0752	2.38719	0.00357505	0.0385407
18036437	279.043	652.116	-1.22519	0.000731875	0.00865502									novel.708	1.00056	16.0268	-3.97321	0.00358787	0.0386269
18052097	41.5434	13.3053	1.64534	0.000732484	0.00865502									novel.242	19.368	60.7526	-1.65443	0.0035893	0.0386269
112098453	102.893	6.69636	3.94387	0.000734251	0.00866586									18039540	361.036	157.355	1.19715	0.00359467	0.0386269
112100398	1171.59	4626.68	-1.98161	0.000740791	0.00872548									18032494	22.2543	61.5356	-1.47014	0.00360832	0.0387285
18044759	298.787	144.59	1.04739	0.000743596	0.00875086									18042182	15.3908	2.01313	2.96842	0.00363112	0.038903
18054882	334.668	966.518	-1.53014	0.000745168	0.00876431									18045274	26.2656	6.45276	2.02777	0.00365401	0.0390719
18031403	26.8825	167.003	-2.63872	0.000746708	0.00877737									18055824	8489.27	687.581	3.62604	0.00365498	0.0390719
112097274	997.415	201.104	2.31032	0.000749147	0.00879591									18049205	61.3954	18.949	1.69809	0.00365631	0.0390719
18050608	573.497	78.8382	2.86314	0.000763302	0.00895181									112098241	26.5386	8.27638	1.6804	0.00367383	0.0392378
112098067	21.7856	81.9153	-1.91454	0.000766654	0.00898153									18049211	182.827	33.526	2.44688	0.00368068	0.0392894
112098551	541.98	1087.94	-1.00539	0.000766795	0.00898153									18035329	1731.56	3600.08	-1.05601	0.00368728	0.0393383
18037824	1911.97	564.71	1.75951	0.000769277	0.0090012									18047025	454.758	177.477	1.35726	0.00370604	0.0394614
18039081	58.1016	120.174	-1.04527	0.000769865	0.00900292									18039290	3.45674	19.1099	-2.47697	0.00373049	0.0396694
112097925	245.082	520.253	-1.08679	0.000770687	0.00900737									112101098	10.9653	42.4006	-1.9478	0.00373892	0.0397092
18031740	32.1762	2.56197	3.6601	0.000772956	0.00902413									18040369	379.98	983.395	-1.37172	0.00374473	0.0397344
112096748	44.0671	1.8869	4.54449	0.000774975	0.0090368									18051033	79.182	37.6182	1.07456	0.00375152	0.0397633
18056082	452.156	1025.14	-1.18122	0.000782397	0.00910256									18042637	164.245	806.525	-2.29615	0.00376693	0.0398617
18038477	14058.1	2004.22	2.81028	0.000784225	0.00911863									18042473	97.9949	241.089	-1.3008	0.00377573	0.0399117
18049212	16.7249	83.4791	-2.3159	0.000784759	0.00911964									112097273	18.9822	47.4752	-1.31695	0.00377783	0.0399122
112100390	679.577	252.151	1.43079	0.000788774	0.00915595									novel.637	923.865	384.823	1.26376	0.00378005	0.0399142
18049495	954.74	360.553	1.4051	0.000796424	0.00923418									18043923	576.344	160.127	1.84756	0.00380048	0.040058
18044426	12377.3	608.896	4.34535	0.000798623	0.00924392									18035901	13.7669	1.28179	3.42474	0.00380187	0.040058
18046497	286.324	107.971	1.40819	0.000799101	0.00924422									18047690	594.532	1808.41	-1.60516	0.00380909	0.0401124
18052887	15.6733	70.2597	-2.16474	0.000801689	0.00926891									18047734	3.11316	16.0169	-2.36771	0.00381754	0.0401581
18032703	808.028	335.18	1.27012	0.000805787	0.00930574									18047377	190.33	66.5876	1.51418	0.0038365	0.0402926
novel.828	44.8579	92.1046	-1.04019	0.000809688	0.00934023									112100808	37.6298	8.97551	2.0695	0.00385434	0.0403893
18045884	137.908	46.3359	1.57696	0.000813099	0.00936979									18044054	574.882	1192.42	-1.05275	0.00385537	0.0403893
112100749	77.2052	171.29	-1.15089	0.000813168	0.00936979									18049954	1.07841	16.2865	-3.95101	0.00385604	0.0403893
18032058	145.157	42.9027	1.76021	0.000817168	0.00941057									18043024	414.971	156.506	1.40656	0.00386267	0.040437
18049852	129.436	1137.46	-3.13611	0.000819471	0.00942646									18031403	26.6208	116.504	-2.1337	0.00387247	0.0404746
18046111	489.054	67.175	2.86439	0.000826827	0.00950037									18047767	636.871	230.864	1.46443	0.00388031	0.0404915
18032907	23.183	4.05782	2.50947	0.000835118	0.00955798									18038477	13843.6	1284.99	3.42935	0.00390424	0.0406214
18050016	2227.36	357.41	2.63995	0.000841819	0.00961312									18034175	402.954	115.659	1.80027	0.00390522	0.0406214
18042618	481.535	109.495	2.13715	0.000844014	0.00962742									18043349	1129.59	460.46	1.29441	0.00390883	0.0406373
novel.1038	46.5675	100.152	-1.1055	0.000845234	0.00963595									18044906	40.591	221.623	-2.45014	0.00391798	0.0406815
18055684	29.6984	98.4916	-1.7342	0.000847858	0.00965508									18051716	68.0744	225.501	-1.7288	0.00393709	0.0407576
18032836	19.5191	71.8128	-1.87912	0.000854064	0.00970951									novel.352	69.3767	26.1442	1.40481	0.00394698	0.0408019
18051032	1010.82	480.793	1.07237	0.000856084	0.009717									18054200	16.364	140.11	-3.10211	0.0039518	0.0408019
18043947	162.349	73.5711	1.14353	0.000862101	0.0097791									18045226	16.2827	79.0442	-2.28613	0.00398865	0.0410955
18047446	148.534	4.40277	5.07574	0.000864696	0.00978678									18042404	209.184	33.409	2.64796	0.00400418	0.0411448
112099273	19.2602	0	6.79085	0.000865392	0.00978923									18039681	72.2327	290.369	-2.00887	0.00400817	0.0411448
112095844	7.45366	115.761	-3.96035	0.000877903	0.0099088									112099123	103.807	51.4056	1.01655	0.00402832	0.0413083
18033766	86.8975	383.659	-2.1434	0.000878679	0.00991209									18049156	79.4942	396.07	-2.31572	0.00405242	0.0413589
18033472	48.5358	331.694	-2.77434	0.000885975	0.00998336									18034178	1620.35	583.078	1.47467	0.00405396	0.0413589
18033267	403.408	103.221	1.96717	0.00089003	0.010018									novel.97	173.681	72.2044	1.2678	0.00406217	0.0413857
18037630	3251.09	1620.38	1.0047	0.000893716	0.0100484									18054677	658.918	2650.56	-2.00822	0.00409275	0.0416412
18051798	76.3278	321.893	-2.07689	0.00089593	0.0100622									18048038	106.46	33.2132	1.68537	0.00410375	0.0417314
18050696	66.6245	239.724	-1.84863	0.000898773	0.0100793									18051737	1143.16	346.921	1.72028	0.00412466	0.0418787
18043623	3039.95	537.93	2.4986	0.000901024	0.0100917									18038366	278.415	85.0225	1.712	0.0041391	0.0419073
18054921	142.008	385.048	-1.44023	0.000902657	0.0100989									18043724	3641.89	9920.19	-1.44567	0.00414035	0.0419073
18042925	873.73	1869.54	-1.09765	0.000904158	0.0101101									18048047	261.588	116.101	1.17249	0.00414289	0.0419114
18049457	122.635	11.1722	3.45827	0.000906632	0.0101322									18054683	2.46148	19.2695	-2.98396	0.00416268	0.0419611
18045242	12.1965	0.314483	5.16937	0.000907896	0.0101408									18034126	17.1372	1.20014	3.79317	0.00417509	0.0420027
18045731	154.969	311.588	-1.00794	0.000912924	0.0101855									18040686	10.4197	31.8772	-1.62171	0.00417992	0.0420034
18033794	237.386	714.376	-1.5898	0.000913397	0.0101855									18043293	2.41726	46.4096	-4.26493	0.00418706	0.0420534
18053357	2.49279	20.9228	-3.08678	0.000918093	0.0102178									18032425	37.3539	120.21	-1.69043	0.00419505	0.0421121
18054172	52.9843	17.2556	1.61913	0.000922715	0.0102541									18038683	394.404	920.121	-1.22216	0.00422118	0.0422876
18039990	1442.99	672.038	1.10266	0.000923062	0.0102541									18047269	28.0802	77.038	-1.46104	0.0042261	0.0423151
novel.884	0.361947	14.203	-5.24617	0.000925539	0.0102653									18048327	245.78	799.066	-1.7017	0.0042682	0.0424539
18052371	602.511	1331.95	-1.14476	0.000925577	0.0102653									18050706	71.9819	17.818	2.01008	0.00428081	0.0425144
18040694	1099.53	122.951	3.16083	0.000930746	0.0103123									18049111	80.8857	26.2188	1.62551	0.00430672	0.04275
18055857	99.1329	43.0301	1.20405	0.000930821	0.0103123									112101490	34.6147	96.9415	-1.4904	0.00434115	0.0430205
112098113	7.55544	108.421	-3.84942	0.000935012	0.0103475									18035469	9343.42	4433.94	1.07537	0.00434277	0.0430205
18043968	61.334	364.958	-2.57443	0.000948577	0.0104805									18034790	11.8519	124.126	-3.39368	0.00434545	0.0430252
18054621	561.302	120.266	2.22223	0.00094966	0.0104805									18039158	1192.72	523.994	1.18664	0.00434831	0.0430262
112098065	121.342	48.7569	1.31783	0.000951475	0.0104842									18046344	80.042	316.894	-1.98613	0.00435147	0.0430262
18037715	144.743	501.493	-1.79354	0.000952758	0.0104914									18050857	2.28275	24.3021	-3.38186	0.00436487	0.0431084
18052188	62.7498	559.867	-3.15818	0.00095338	0.0104914									18037759	2190.76	990.146	1.14607	0.0043909	0.0432561
18031526	1067.26	455.789	1.22788	0.000953674	0.0104914									18055572	897.866	259.513	1.79038	0.00441294	0.0433858
112098960	24.3647	101.798	-2.0665	0.00095636	0.0105097									18050077	247.401	93.9726	1.39667	0.00443434	0.0435708
18054133	247.292	753.904	-1.60854	0.000972804	0.0106445									112099219	143.625	367.621	-1.35532	0.0044367	0.0435708
112100023	130.871	651.222	-2.31428	0.000973792	0.0106496									18033356	230.445	65.2836	1.82019	0.00443845	0.0435708
18054473	65.2814	146.318	-1.16722	0.00097438	0.0106504									18047418	0.713643	12.2754	-4.13479	0.00445947	0.0437362
18032112	109.982	7.32533	3.90964	0.00097564	0.0106584									18036428	4335.42	2021.49	1.10068	0.00450057	0.0440447
18045102	184.052	4422.84	-4.58679	0.000978072	0.0106622									18032926	124.431	35.775	1.79729	0.00452141	0.0441414
18032990	121.467	28.7928	2.08056	0.000979128	0.010668									18048185	113.155	8.48263	3.73077	0.00459798	0.0446214
18043949	927.571	437.499	1.08429	0.000980746	0.0106799									18032618	1488.48	609.779	1.28777	0.00460811	0.0446556
18055637	408.372	129.936	1.65266	0.000981273	0.01068									18041640	2263.13	1004.21	1.17231	0.00460919	0.0446556
18042194	596.285	1408.24	-1.24013	0.000991281	0.0107717									18036359	54.6001	155.683	-1.51489	0.00462415	0.0447421
18041615	99.2806	615.692	-2.63167	0.000992204	0.010776									18050938	875.513	201.439	2.11965	0.0046299	0.0447755
112098178	58.2611	145.203	-1.31904	0.000994406	0.0107941									novel.362	54.654	9.06508	2.60358	0.00463915	0.0447868
112096946	5.03103	102.207	-4.35142	0.000996501	0.0108111									18045728	23.0986	103.099	-2.16362	0.00464023	0.0447868
18043035	1.66481	53.5718	-4.98864	0.00101352	0.0109685									18042905	1130.86	490.43	1.20538	0.00467868	0.0450361
18052270	1245.57	607.869	1.0352	0.00101417	0.0109685									18038199	756.099	14.5528	5.6994	0.00468308	0.0450361
18041642	9507.06	2876.76	1.72458	0.00101466	0.0109685									18050334	1610.25	798.536	1.0118	0.00471017	0.0452385
18032043	337.987	817.982	-1.27514	0.00101477	0.0109685									novel.825	81.4765	325.836	-1.99853	0.00486903	0.0463994
18037786	356.369	69.5085	2.35861	0.00102051	0.0110073									18055439	1103.25	461.933	1.2558	0.00487628	0.0464006
18049633	5.05573	68.0624	-3.7613	0.00102219	0.0110137									18052392	1830.11	121.074	3.91805	0.00489425	0.0465067
18044055	1180.28	463.737	1.34782	0.00102343	0.0110155									18038149	250.467	117.046	1.0987	0.00489923	0.0465284
18041844	25.6098	2.85731	3.1705	0.0010259	0.0110362									112099875	7.60082	43.4869	-2.50608	0.0049189	0.0466472
18033435	118.963	480.525	-2.01524	0.00102802	0.0110533									18036540	12.5977	51.7409	-2.04138	0.00492892	0.0466742
18051767	3408.88	1078.84	1.65992	0.00102893	0.0110572									112100361	61.7283	436.998	-2.82359	0.00493578	0.0466775
18054182	70.2652	9.89512	2.83126	0.00103003	0.0110632									18047547	1695.93	583.438	1.53929	0.00494106	0.0466987
18041879	7.589	48.1166	-2.66334	0.00103456	0.0110952									18048685	2065.88	4364.62	-1.0791	0.0049602	0.0468343
18055590	497.252	67.6895	2.87718	0.00103467	0.0110952									18032520	52.8558	25.7152	1.0439	0.00498823	0.0470248
18033155	721.625	174.056	2.05206	0.00104194	0.0111384									18039381	44.5411	14.7856	1.58372	0.00499327	0.0470248
18048154	4515.22	1233.96	1.87153	0.00104882	0.0112002									112100398	1160.37	3757.49	-1.69527	0.0049948	0.0470248
18042291	179.814	48.626	1.88964	0.00105152	0.0112232									18054221	254.583	1117.64	-2.1344	0.00501245	0.0471008
18047590	763.066	355.4	1.10275	0.00105795	0.0112682									18037426	88.8869	12.1123	2.8676	0.00501697	0.0471008
18056133	344.456	86.4415	1.99548	0.00105976	0.0112759									18036096	16.9008	94.1091	-2.48181	0.00501734	0.0471008
18041773	6056.06	2230.64	1.44094	0.00105977	0.0112759									18047125	25.9432	53.6471	-1.0518	0.00504986	0.0473142
18051101	11.496	82.8166	-2.85534	0.00106613	0.0113376									18045953	30.6069	5.55705	2.47232	0.00510229	0.0476071
18054397	159.31	14.4784	3.46231	0.00107701	0.0114277									18053606	927.723	1919.05	-1.04871	0.00513305	0.0478424
18045496	12.1039	57.8633	-2.25575	0.0010784	0.0114324									18047592	8.20769	52.1877	-2.67841	0.00514858	0.0479414
18048319	57.7911	121.489	-1.07219	0.0010834	0.0114734									18041498	88.897	24.9688	1.83206	0.00517783	0.0480893
18039158	1209.59	357.646	1.7581	0.00108692	0.0114995									18038621	1377.23	510.373	1.43234	0.00518169	0.0480893
112097252	34.9276	8.28442	2.08102	0.00108699	0.0114995									18033255	111.744	34.3616	1.70384	0.00518584	0.048105
18047065	428.895	1153.91	-1.42754	0.00109182	0.0115267									18032058	143.147	54.5012	1.39294	0.00521268	0.0482895
18031545	830.263	78.5416	3.40206	0.00109461	0.0115503									novel.475	5.12673	22.828	-2.15277	0.00522237	0.048294
18049711	361.11	160.321	1.1724	0.00110248	0.0116153									novel.346	293.602	139.295	1.07634	0.0052262	0.0482961
18052767	738.848	251.593	1.55445	0.00110606	0.0116343									18031787	166.62	441.325	-1.40646	0.0052325	0.0483314
18054538	40.3848	140.173	-1.79404	0.00110619	0.0116343									18034373	394.731	142.704	1.46724	0.00524706	0.0484047
112100294	577.866	127.158	2.18475	0.00110714	0.0116343									novel.138	54.5891	15.7035	1.79758	0.00525999	0.0484937
18045834	20.5209	53.7238	-1.38954	0.00111237	0.0116714									18052989	326.426	864.019	-1.40476	0.00527075	0.04857
novel.712	3.90435	30.6039	-2.98123	0.00111373	0.0116796									18045833	26.6179	67.2806	-1.33862	0.00529193	0.0486733
18039744	88.315	14.4362	2.61263	0.00112443	0.0117797									112096314	230.085	82.6876	1.47708	0.00531791	0.0488204
18055357	336.693	151.853	1.14927	0.00112646	0.0117949									novel.327	20.4951	0.991958	4.38942	0.00539739	0.0494108
18044981	38.2418	94.0423	-1.29819	0.00112829	0.0118077									18044031	99.9112	29.5908	1.75534	0.00541871	0.0495827
18036967	0	14.4448	-6.23145	0.00112942	0.0118077									112098229	0	6.02885	-4.98933	0.00544321	1
18050304	147.813	312.027	-1.07822	0.00113105	0.0118187									novel.328	24.4833	131.805	-2.43143	0.00546167	0.0498824
18043799	8.89914	68.9256	-2.95876	0.00113239	0.0118267									18032725	24.4863	81.4867	-1.73094	0.00550577	0.0501679
18051472	190.839	511.237	-1.42243	0.00113334	0.0118306									18039073	305.449	694.603	-1.1861	0.00552014	0.0502755
novel.946	417.801	204.093	1.033	0.00113646	0.0118476									novel.748	352.987	157.429	1.16403	0.00554256	0.0504327
18042096	51.2777	156.054	-1.6037	0.00113672	0.0118476									18048035	120.262	51.7824	1.22034	0.00555789	0.0505108
18032767	44.657	163.083	-1.87068	0.00113776	0.0118525									18055233	280.761	62.1977	2.17306	0.00561965	0.0509885
18035897	25.931	3.55935	2.87987	0.00113943	0.0118577									18046474	87.5581	35.5144	1.30009	0.00562191	0.0509885
18032175	284.376	1181.23	-2.05473	0.00114327	0.0118856									18055967	283.199	82.3059	1.78167	0.00563856	0.0511158
18052407	27.8765	150.178	-2.43174	0.00114792	0.0119278									18041033	60.8941	153.245	-1.33517	0.00564228	0.0511258
18038672	2021.58	937.122	1.10943	0.00115759	0.0120161									18043549	123.865	276.505	-1.15872	0.00565199	0.0511868
18042156	125.303	27.4957	2.18909	0.00116404	0.0120708									18034911	130.226	46.5363	1.48419	0.00566228	0.0512285
18055499	62.7714	15.2304	2.04013	0.00116472	0.0120717									18054989	11.3001	0.965742	3.5541	0.00567156	0.0512486
18056176	985.622	437.985	1.17055	0.00116537	0.0120723									18039203	67.3988	259.629	-1.94697	0.00567522	0.0512555
18050281	610.386	303.105	1.00983	0.00116608	0.0120736									novel.126	53.4257	693.915	-3.69985	0.00567758	0.0512555
18047922	447.897	175.915	1.34875	0.00117273	0.0121217									18050865	233.249	69.0333	1.75612	0.00569071	0.0513504
18036443	2.42494	48.6308	-4.32241	0.00117331	0.0121217									18044914	265.923	127.027	1.0666	0.00572456	0.0516082
18042298	11946.1	3874.37	1.62451	0.0011737	0.0121217									novel.200	29.1953	6.62012	2.13732	0.00575301	0.0517465
18056128	669.757	110.684	2.59758	0.00117528	0.0121319									18039121	275.341	575.013	-1.06268	0.00581951	0.0520418
18040319	399.467	117.148	1.7707	0.0011777	0.0121446									18046669	429.685	872.403	-1.02205	0.00584466	0.0522092
112099263	0.359642	18.2299	-5.6064	0.00118864	0.0122142									18049952	86.9256	20.6633	2.07374	0.00589799	0.0525177
18034081	537.746	128.442	2.06616	0.00119239	0.0122466									18044829	94.2119	194.615	-1.04861	0.00590981	0.0525284
18045202	13190.6	638.139	4.36949	0.00119765	0.0122889									18041313	561.121	1423.71	-1.34344	0.00591702	0.0525284
18054400	101.591	386.195	-1.92725	0.00119771	0.0122889									18046298	67.5994	10.488	2.69306	0.00591705	0.0525284
18052048	4.97636	39.6556	-3.00483	0.00120147	0.0123092									18054074	62.5384	171.97	-1.46061	0.0059207	0.0525284
18033577	195.402	68.5553	1.50895	0.0012015	0.0123092									18038757	3.47978	37.1765	-3.42245	0.00592419	0.0525297
18036862	1832.71	815.375	1.16865	0.00120432	0.0123257									18031642	2356.46	35.6843	6.04543	0.00593995	0.0525966
112101174	86.2103	232.813	-1.43426	0.00120653	0.012336									18055747	187.623	415.376	-1.14648	0.0059703	0.052753
18036133	2.4974	63.7592	-4.68311	0.00122003	0.0124553									18040273	153.553	51.7601	1.56835	0.00598398	0.05285
18049878	38.4954	0	7.78947	0.00122302	0.0124733									112098279	1.03419	11.5122	-3.47415	0.00599049	0.0528835
18055841	1.41156	22.0803	-3.97581	0.00122427	0.0124798									novel.919	105.584	308.573	-1.54876	0.00601466	0.053049
18055225	4045.73	1215.03	1.7355	0.00122778	0.0125094									18032990	120.094	46.0613	1.38357	0.00603628	0.0531438
novel.255	0.325716	25.6831	-6.10038	0.00123641	0.012591									112097884	11.6078	49.7421	-2.10682	0.00607839	0.0534598
18046697	644.278	290.127	1.1511	0.00124039	0.0126129									18041471	72.3776	15.3915	2.2311	0.00609199	0.0534896
18055838	3513.52	1173.99	1.58157	0.00125728	0.012721									18054749	35.2215	198.716	-2.49803	0.00618857	0.0540502
18048635	3766.11	469.556	3.00368	0.00126668	0.0127909									18039997	277.166	104.669	1.40544	0.00619293	0.0540602
18041610	14.7913	72.664	-2.2946	0.00126911	0.012809									112096247	510.636	248.497	1.03954	0.0061965	0.0540672
18040372	563.181	206.422	1.44846	0.00128695	0.0129634									18051749	23.1607	85.1028	-1.8821	0.00620588	0.0540766
18043228	63.5091	18.9277	1.74797	0.00129106	0.0129984									18040451	85.1466	28.0366	1.60882	0.00624369	0.0543576
18034199	1186.88	429.11	1.46794	0.00129619	0.0130219									18035779	3.74896	16.4408	-2.12483	0.00625333	0.0544173
18048532	31.8285	118.644	-1.89836	0.00129698	0.0130219									18055900	313.186	738.197	-1.237	0.00635547	0.0550123
18037884	89.01	34.0816	1.38784	0.00129853	0.0130265									18048353	108.539	30.9452	1.81043	0.00638736	0.0552149
18042237	6659.56	2079.18	1.67944	0.00129895	0.0130265									18042135	22.4685	4.76167	2.23113	0.00642586	0.0554986
novel.713	1.44779	28.5174	-4.32416	0.00130253	0.0130505									18047387	5.46846	25.5063	-2.21593	0.00643714	0.0555211
18034410	34.0765	7.0304	2.28703	0.00130373	0.0130505									18035079	405.808	200.301	1.01872	0.00644065	0.0555211
18048038	107.986	22.2565	2.28045	0.00130454	0.0130505									18035767	24.5679	5.58926	2.15216	0.00644155	0.0555211
18051451	269.588	128.173	1.07265	0.00130534	0.0130521									18041660	48.6527	182.725	-1.90884	0.00644551	0.0555211
18041675	202.664	100.9	1.00478	0.00131016	0.0130875									18047885	73.0567	988.863	-3.75907	0.00648874	0.0557952
novel.764	14.882	73.6655	-2.31194	0.00131795	0.0131525									18043939	5.91292	0	5.05902	0.00650494	1
18036821	58.6864	11.5062	2.35658	0.00132776	0.0132357									18044463	727.733	2087.96	-1.52083	0.00650613	0.0558955
18052687	7405.6	232.738	4.99184	0.00132823	0.0132357									18032051	316.258	57.2609	2.46623	0.00652129	0.0559765
18043615	322.836	158.459	1.0284	0.00133319	0.0132721									18052041	1.00056	10.737	-3.39267	0.00653175	0.0560417
18047178	418.779	1257.51	-1.58659	0.00133562	0.0132755									18040891	474.321	146.822	1.69175	0.00653621	0.0560554
18036410	2.53132	68.1241	-4.76307	0.00133581	0.0132755									18037073	529.544	241.476	1.13311	0.00655434	0.0561616
18049969	560.538	266.607	1.07304	0.00133613	0.0132755									novel.224	0	16.6714	-6.45629	0.0065672	0.0562225
18034743	522.479	100.498	2.3788	0.00133944	0.013301									18046524	164.799	375.35	-1.18829	0.00658117	0.0562928
18032167	4163.83	1748.02	1.25213	0.00134001	0.013301									18054462	1.79735	18.8733	-3.41853	0.00658819	0.0563281
18052796	6.53708	38.7649	-2.56052	0.00134627	0.0133437									112098417	513.866	250.383	1.03819	0.00659789	0.0563618
18033526	57.5359	117.869	-1.03332	0.00134787	0.0133532									18054637	25.1425	58.3383	-1.22078	0.00662088	0.0564699
18054218	733.584	359.802	1.02748	0.00135359	0.0134033									18034472	5.3089	35.0245	-2.72982	0.0066458	0.0566372
18038208	218.476	540.815	-1.30803	0.00135862	0.0134336									18052368	19.318	66.9625	-1.79711	0.00664752	0.0566372
18032140	159.158	75.417	1.08079	0.00137107	0.0135305									18038659	17.2694	50.2443	-1.54307	0.00669651	0.0569801
18035170	3863.81	1362.03	1.50429	0.00137942	0.0135997									18045099	264.178	97.2598	1.44074	0.0067025	0.0570062
112098229	0	19.2961	-6.64665	0.00138657	0.0136505									112096847	6.91878	20.4742	-1.56985	0.00673923	0.0572195
18047988	25.3184	56.719	-1.16272	0.00138825	0.0136538									18037120	66.6701	134.716	-1.01344	0.00673928	0.0572195
18043495	21.1974	66.6036	-1.6577	0.0013924	0.0136749									18045901	319.535	146.795	1.12406	0.00675447	0.0573235
112100281	26.1767	114.705	-2.13453	0.00139978	0.0137341									18037558	23.2457	77.4915	-1.74153	0.00676944	0.0574008
18035070	168.708	55.6216	1.60344	0.00140426	0.0137649									18049177	15.6278	50.4688	-1.69257	0.00677247	0.0574015
18050645	139.01	583.97	-2.07056	0.00140525	0.0137679									18049528	91.0331	13.2121	2.77916	0.00678191	0.0574175
18049647	1487.46	9.77204	7.24986	0.00141935	0.0138685									18033267	397.779	173.608	1.19675	0.00678293	0.0574175
18051104	7.30182	32.4256	-2.14836	0.00141982	0.0138685									18037301	44.6299	191.814	-2.10614	0.0067862	0.0574183
18055311	987.782	285.875	1.78872	0.00142027	0.0138685									112097057	164.363	46.1372	1.83259	0.00679483	0.0574531
18037922	456.476	154.988	1.5588	0.00142822	0.0139262									novel.233	2.15152	19.3365	-3.19227	0.00680605	0.0574531
112098837	330.044	988.611	-1.58312	0.00142949	0.0139319									18038918	182.988	25.4911	2.8426	0.00680635	0.0574531
112100020	25.3919	280.079	-3.46392	0.00143692	0.013991									112100325	122.756	245.57	-1.00117	0.00680955	0.0574531
18042734	112.134	33.8549	1.72916	0.00144826	0.0140812									18050645	137.154	346.565	-1.33598	0.00685907	0.0577871
18052333	36.2782	289.12	-2.99493	0.00145113	0.014089									18044615	152.863	45.0323	1.7606	0.00685936	0.0577871
18047685	2251.21	447.697	2.33013	0.00146018	0.0141628									18047786	2.79791	20.6628	-2.89602	0.00690221	0.0580766
18050194	579.522	120.242	2.26941	0.00146415	0.0141748									112098878	634.823	231.479	1.4551	0.0069293	0.0581912
18040264	57.6597	161.59	-1.48616	0.00146588	0.0141748									novel.373	2303.82	7886	-1.77531	0.00693114	0.0581912
18039992	9.89602	0	5.83175	0.00146681	0.0141748									18047419	4.30304	51.8915	-3.60251	0.00694452	0.0582535
18052655	377.403	779.591	-1.04705	0.00146869	0.0141853									18039862	1457.05	632.391	1.20397	0.00696738	0.0583799
112099261	1.73497	20.5357	-3.56364	0.00149211	0.0143843									18047316	2998.08	411.218	2.86605	0.00697119	0.0583799
novel.324	202.402	64.9281	1.64102	0.00150041	0.0144415									18031400	589.214	250.046	1.23706	0.00697154	0.0583799
18044284	414.383	133.16	1.63828	0.0015076	0.0144993									18036736	15.4513	0	6.44725	0.00697686	0.0583886
18051753	393.422	87.6489	2.16674	0.0015166	0.0145722									112100288	5.56405	24.5455	-2.1529	0.00705601	0.0588892
18053682	1088.77	451.355	1.27074	0.00151879	0.0145795									18037786	351.093	83.3183	2.074	0.00707692	0.0590096
18033800	339.967	107.356	1.66388	0.00151963	0.0145808									18046316	300.937	111.945	1.42694	0.00709252	0.0590364
18033076	6835.74	2142.17	1.67406	0.00153077	0.0146592									18042934	0.674721	11.9857	-4.13852	0.00709294	0.0590364
18054174	253.684	85.0573	1.57746	0.00153178	0.0146592									18052023	0.320547	8.91553	-4.5958	0.0071228	0.059165
18049906	618.844	219.527	1.49548	0.00153212	0.0146592									18051664	138.091	68.6002	1.00902	0.00714717	0.0593422
18054772	259.354	85.7976	1.59529	0.00153528	0.0146826									18054407	637.85	297.215	1.10212	0.00723273	0.0599252
18037276	67.7517	149.263	-1.13959	0.00154004	0.0146943									18054832	70.7965	253.047	-1.83668	0.00725148	0.0600552
18040703	534.143	234.095	1.19061	0.00154949	0.0147769									112098409	0	13.0352	-6.09776	0.0072713	0.0601487
novel.1066	3.25752	92.802	-4.84203	0.00155944	0.0148372									18036133	2.47736	27.3338	-3.47409	0.00732635	0.0604958
18050873	41.8726	1854.99	-5.46982	0.0015825	0.0150146									112096946	4.99365	53.2021	-3.42127	0.0073773	0.0608394
18040817	68.7884	586.061	-3.09192	0.00158602	0.015041									112096829	10.7652	0.965742	3.48162	0.0074064	0.0610021
novel.284	4.87919	28.1376	-2.52899	0.0015868	0.0150414									18053050	15.8212	0	6.48068	0.00744498	0.0612144
18046179	84.8962	207.018	-1.28688	0.00160112	0.0151491									18050717	41.8072	15.1504	1.46772	0.00745606	0.0612394
18053098	750.888	153.112	2.29458	0.00160398	0.0151691									18036952	149.958	306.939	-1.03257	0.00746341	0.0612394
18043624	131.747	39.1172	1.75206	0.00160905	0.0151899									18036526	248.818	91.9773	1.43673	0.00748198	0.0613115
112099267	78.6102	191.217	-1.2836	0.00160916	0.0151899									112099300	1.03949	15.034	-3.85993	0.00748256	0.0613115
18048665	3044.09	1123.68	1.43793	0.00161042	0.0151948									18039872	3795.94	3.63718	10.0282	0.00748556	0.0613115
18048280	1606.81	302.251	2.41055	0.00161709	0.0152447									18037733	141.54	50.1494	1.49463	0.00749086	0.0613115
18052802	379.197	62.3972	2.60417	0.00161795	0.0152447									18037570	74.2224	238.552	-1.68559	0.00749415	0.0613115
18042155	3948.79	1329.26	1.57086	0.00162101	0.0152565									18051467	303.401	1047.17	-1.78765	0.00752643	0.0615153
18037090	620.001	165.657	1.90439	0.00162698	0.0152959									18037379	78.922	277.917	-1.81782	0.00752919	0.0615153
18050760	1061.54	517.437	1.037	0.00162712	0.0152959									18032722	26.3866	1.82062	3.83467	0.0075503	0.0615647
18047200	19.9736	69.009	-1.79203	0.00162946	0.0153108									18037429	16.8513	62.7773	-1.90391	0.00755668	0.061591
18043154	29.8182	186.885	-2.64893	0.00163387	0.015342									18050300	71.1829	24.5423	1.53572	0.00756188	0.0616077
novel.328	24.7	181.94	-2.88378	0.0016409	0.0153829									18035193	196.309	845.882	-2.10752	0.00760428	0.0619066
18052054	83.9427	1968.99	-4.55145	0.00166958	0.0155873									18055637	402.562	179.076	1.16834	0.00762242	0.0620234
18037174	304.592	705.32	-1.21111	0.00167174	0.0156004									112097238	28.4212	0.661305	5.44227	0.00765055	0.0621457
18040273	155.825	29.8006	2.38731	0.00167545	0.0156219									18052973	79.7099	24.9916	1.66934	0.00770009	0.062357
18044720	2827.1	1412.7	1.00101	0.00167821	0.0156393									18036311	1494.09	710.842	1.07194	0.0077017	0.062357
18035766	93.5657	8.9669	3.38611	0.0016811	0.015659									18052647	346.255	79.6664	2.11926	0.00772195	0.062495
18041696	137.202	61.4859	1.15854	0.00168279	0.0156614									18042982	3.93828	26.3821	-2.76047	0.00776928	0.0628035
18042595	1501	4093.31	-1.44742	0.00168378	0.0156618									18044429	3524.5	1652.18	1.09312	0.00782964	0.0631868
18051522	1092.88	529.384	1.04626	0.00168446	0.0156618									112095823	20.3777	4.53588	2.17551	0.0078614	0.0633613
112096595	128.515	55.5098	1.20984	0.00169912	0.0157766									18053424	282.632	85.597	1.72191	0.00786907	0.0633729
novel.614	1114.09	6076.95	-2.44756	0.00171031	0.0158627									18051116	33.0855	12.9932	1.35763	0.00786933	0.0633729
18037460	1413.9	499.601	1.50106	0.001711	0.0158627									112101183	16.7032	2.30296	2.87511	0.00787531	0.0633949
18036672	83.7558	336.079	-2.00558	0.0017111	0.0158627									112099298	98.0265	15.5875	2.65644	0.00788967	0.0634819
18056067	31951.1	6644.51	2.26564	0.00171201	0.0158627									18045416	0.680016	8.34642	-3.60499	0.0078926	0.0634819
18047500	142.262	48.2689	1.56172	0.00173338	0.0160218									18033168	172.192	69.9765	1.30104	0.00792391	0.0636267
18038199	767.922	7.57065	6.66431	0.00175126	0.0161417									18046066	2733.79	310.463	3.13846	0.00797605	0.0639688
112096851	3.60564	27.8645	-2.9689	0.0017543	0.0161448									18037679	315.842	156.611	1.01176	0.00799435	0.064049
18045343	14.5108	58.7321	-2.02035	0.00175504	0.0161448									112098265	99.731	325.495	-1.70641	0.00799589	0.064049
18035295	1160.34	314.561	1.88346	0.00175538	0.0161448									18047183	16.2727	52.7458	-1.69616	0.00801495	0.0641755
18055978	278.522	77.2745	1.85019	0.00175671	0.0161497									112101569	32.1767	66.7404	-1.05807	0.00804177	0.0643111
18045357	1275.3	579.263	1.13875	0.00176279	0.016191									18046751	0.708347	19.3588	-4.78963	0.0080519	0.0643658
18040095	1739.24	642.318	1.43731	0.00176493	0.0162033									novel.426	1.07841	14.6748	-3.80043	0.00806823	0.0644699
18031431	21.2333	54.8235	-1.36814	0.00176766	0.0162212									18040786	64.7369	215.481	-1.73437	0.00808748	0.0645974
18037074	7.69308	73.2755	-3.25316	0.0017705	0.0162399									18033220	2.82095	13.6877	-2.29907	0.00809107	0.0645996
18038849	21.7286	72.7167	-1.74638	0.001788	0.0163855									18034081	530.031	179.522	1.56168	0.00811169	0.0647248
18034411	1264.68	422.294	1.5825	0.00178878	0.0163855									novel.984	3.86043	23.9931	-2.64256	0.00811608	0.0647248
18038366	281.25	51.0028	2.46408	0.00179584	0.0164322									18053194	69.6893	141.128	-1.016	0.00811667	0.0647248
18042231	14.0563	54.7908	-1.96451	0.00179629	0.0164322									18046306	0	7.27088	-5.26357	0.0081343	1
112099974	159.635	23.6367	2.75575	0.00179739	0.0164348									18032540	77.9868	24.8992	1.64693	0.00814792	0.0649101
112100344	9.53638	0	5.77855	0.00179865	0.0164391									18040857	16701.8	900.205	4.21359	0.00817451	0.0650182
18044755	755.35	1755.87	-1.21719	0.00180253	0.0164671									18035170	3810.18	1703.3	1.16149	0.00817827	0.0650182
18039520	721.845	283.995	1.34613	0.00180564	0.0164777									18043787	1698.5	206.384	3.04074	0.00820051	0.0651011
112100713	85.2018	4.11134	4.37376	0.00180612	0.0164777									novel.848	25.7722	166.27	-2.69271	0.00827621	0.0655955
18049529	285.27	95.0111	1.58615	0.00180691	0.0164777									18045819	116.891	55.7441	1.06763	0.00830804	0.0657454
18043816	47.1693	110.596	-1.23104	0.00180966	0.0164953									18044387	3379.31	1451.69	1.21905	0.00834557	0.0658781
112101555	535.615	144.715	1.88842	0.00181641	0.0165495									18055849	161.952	80.8278	1.0022	0.00836794	0.0659363
18045842	309.255	685.531	-1.149	0.00182066	0.0165735									novel.262	9.9916	0.330653	4.85896	0.00837319	0.0659363
112097862	17.2028	58.2348	-1.76253	0.00183091	0.0166594									18052574	478.466	166.14	1.5257	0.00837769	0.0659452
18053194	70.561	217.111	-1.62191	0.00183216	0.0166632									18048259	1.43258	11.3137	-3.01307	0.00838813	0.0660008
18052500	510.794	141.804	1.84867	0.00183746	0.0166892									18050403	54.9644	13.1983	2.06161	0.00840343	0.0660946
112096230	43.0037	5.31967	3.01342	0.0018451	0.0167437									18039483	389.09	165.892	1.23129	0.00841339	0.0661154
18034740	703.223	226.544	1.63423	0.00184638	0.0167468									112101176	124.314	13.3608	3.21545	0.00842438	0.0661154
18042296	155.754	326.583	-1.0682	0.00185075	0.0167532									18047773	591.228	198.512	1.57386	0.00845367	0.066202
18034124	52.6762	157.735	-1.58518	0.00185108	0.0167532									18054921	140.393	320.844	-1.19267	0.00845435	0.066202
18038249	35.7346	349.919	-3.29283	0.00186809	0.0168923									18032484	62.4647	30.0751	1.05967	0.00849201	0.0664437
18035276	33.8602	127.846	-1.91817	0.00187011	0.016903									18046262	3.74896	26.7922	-2.83812	0.00850098	0.0664872
112096100	69.7138	26.4496	1.40048	0.00187329	0.0169243									18055198	97.1452	24.8453	1.96874	0.00853911	0.0667321
18056131	4387.76	2050.73	1.09741	0.00188601	0.0170138									novel.872	23.5813	59.7172	-1.33313	0.00855279	0.0667696
18047916	616.48	253.658	1.2815	0.00190499	0.0171576									112100336	18.7202	4.71785	1.98016	0.00863477	0.0670935
18035406	2376.08	708.814	1.7452	0.00190776	0.0171749									18035654	64.7684	26.7828	1.27648	0.00863579	0.0670935
18035105	0.723894	15.1961	-4.43082	0.00191172	0.017203									18051729	49.2808	118.748	-1.27214	0.0086502	0.0671705
112096811	55.7307	18.1069	1.62576	0.00191615	0.0172171									18051056	0	15.0589	-6.30973	0.00868289	0.0673708
18041923	1063.33	433.012	1.29629	0.00191666	0.0172171									18038206	150.275	65.5038	1.19918	0.00875173	0.0677436
novel.738	304.566	144.864	1.07297	0.00191929	0.0172331									18045240	42.7006	97.7663	-1.19933	0.00878595	0.0679009
18053074	214.066	557.21	-1.38065	0.00192361	0.0172567									112100975	7.15089	0.34526	4.37509	0.00883127	1
18035229	495.852	185.643	1.4179	0.00192894	0.0172969									18036709	199.923	99.4655	1.00897	0.00887773	0.0685019
18032760	1329.07	5769.15	-2.11802	0.00193	0.0172989									18036621	115.285	40.066	1.52314	0.00889499	0.0685539
18036905	48.8713	148.052	-1.59955	0.00193293	0.0173175									18040073	20.9915	85.4078	-2.02774	0.00895211	0.0689397
18050694	8.89223	98.3526	-3.47149	0.00195696	0.0175121									18052687	7294.88	735.383	3.31033	0.00903775	0.0693311
18045835	24.2175	97.6111	-2.01289	0.00195723	0.0175121									18034046	234.749	55.7469	2.07347	0.00909293	0.0695855
18050646	142.988	594.172	-2.05522	0.00195869	0.0175175									18048462	60.478	137.922	-1.19317	0.00910125	0.0696126
novel.748	357.83	122.679	1.54524	0.0019801	0.017678									18038248	15.6575	69.7508	-2.16183	0.00910359	0.0696126
18050151	1986.67	947.46	1.06831	0.00198128	0.0176808									18054013	758.806	340.025	1.15801	0.00914968	0.0699103
18048542	24.7556	102.337	-2.04862	0.00198546	0.0177104									18035523	170.331	432.705	-1.34511	0.00916084	0.0699682
18043923	584.739	89.0787	2.71502	0.00199122	0.0177463									112098302	14.5742	35.7949	-1.30115	0.00917732	0.0700393
18052518	137.067	50.6078	1.4373	0.00200025	0.0178166									18045605	576.209	181.87	1.66347	0.00921866	0.0702707
18033563	209.872	676.653	-1.68962	0.00200086	0.0178166									18052434	150.052	398.988	-1.41183	0.00925838	0.0704379
18038944	63.9983	290.621	-2.18339	0.00200312	0.017829									18042383	6862.06	2080.3	1.72187	0.00927035	0.0704741
18051678	538.912	243.775	1.1451	0.00200628	0.0178493									18032323	16.8747	45.1986	-1.426	0.00929603	0.0705942
18051801	36.8846	93.5099	-1.34363	0.00200807	0.0178574									18034327	96.773	427.708	-2.1449	0.00929698	0.0705942
18033620	1278.9	240.022	2.41384	0.00202698	0.0180156									112096839	13.5439	1.35182	3.36243	0.00931457	0.0706067
18033982	25.8606	274.16	-3.40834	0.00203672	0.0180729									novel.520	37.7816	80.2903	-1.08556	0.0093338	0.0706542
18051080	1275.8	621.094	1.03845	0.00204139	0.0180986									18037462	120.284	338.708	-1.49446	0.0093826	0.0708316
18036750	987.184	257.639	1.93813	0.0020432	0.0181068									18042711	7.21815	0.330653	4.38685	0.00943867	1
18041303	111.652	562.187	-2.33152	0.0020493	0.018153									18033674	119.157	311.63	-1.38751	0.0094458	0.0711181
18033471	386.177	782.338	-1.019	0.00205118	0.0181617									18032958	6.43153	68.8688	-3.4265	0.00944603	0.0711181
18049954	1.08584	47.0936	-5.45691	0.00206115	0.0182342									18042589	166.929	73.0507	1.19396	0.00950984	0.0714334
18040755	594.891	1647.29	-1.46967	0.00206323	0.0182447									18033766	86.0201	228.676	-1.41219	0.00955392	0.0716819
18046492	33.906	117.317	-1.79386	0.00209545	0.0184736									18039138	1476.69	616.093	1.26097	0.0095698	0.0717735
18038653	1.0473	14.882	-3.83297	0.00210258	0.0185188									18038953	62.8089	21.5856	1.54398	0.00958278	0.0718157
novel.453	49.4697	22.4222	1.14323	0.00210361	0.0185188									18053780	1334.23	646.016	1.04629	0.00961454	0.07198
112098262	153.26	610.359	-1.99296	0.00210486	0.0185188									18051242	268.919	130.588	1.04421	0.00965471	0.0721611
18034373	400.174	72.111	2.4727	0.0021106	0.0185431									18036422	199.78	468.733	-1.2312	0.00966842	0.072236
18054652	853.736	340.318	1.32741	0.002117	0.0185914									18050631	50.96	128.948	-1.34196	0.00968668	0.0722545
18046604	384.113	164.696	1.22201	0.00212006	0.0186022									18055022	10.5384	0.910311	3.48494	0.00968939	0.0722545
18033266	88.7315	340.701	-1.94201	0.00212429	0.0186314									18039650	69.6651	182.321	-1.39084	0.00969491	0.0722681
novel.233	2.16938	26.45	-3.62791	0.00212563	0.0186351									18035201	427.485	153.909	1.47476	0.00970765	0.0723355
18041892	1062.17	220.492	2.26842	0.00212929	0.0186592									18044291	172.344	66.1058	1.38224	0.00973325	0.0724463
18034378	0.361947	43.9289	-6.87283	0.00213146	0.0186702									18048194	294.75	611.931	-1.0546	0.00973345	0.0724463
18046219	459.941	119.647	1.94294	0.00213609	0.0186907									18043715	392.935	122.318	1.68275	0.00973735	0.0724463
novel.1001	49.3919	9.37358	2.39612	0.00213612	0.0186907									18041783	141.745	62.6976	1.17324	0.00976414	0.0725904
112098987	91.8907	42.673	1.10926	0.00213885	0.0187028									18045241	158.997	517.197	-1.70232	0.00978262	0.0726725
112097089	60.382	124.585	-1.04365	0.00214878	0.0187816									18038256	236.673	39.3651	2.5856	0.00978819	0.0726863
18040580	1.04961	19.9028	-4.25064	0.0021502	0.0187859									18049179	246.835	677.952	-1.45746	0.00980705	0.0727986
18040575	12.186	113.411	-3.22262	0.00215419	0.0187967									18054317	871.623	395.692	1.13946	0.00981423	0.0728243
18040088	1516.98	558.214	1.44239	0.00216061	0.0188447									18038817	8.94252	66.4638	-2.90063	0.00982358	0.072866
112098051	234.306	520.768	-1.1528	0.00216406	0.0188586									18032302	35.3888	80.8875	-1.19774	0.00982889	0.0728777
18047997	588.857	262.675	1.16509	0.00217134	0.018914									18039403	9.61952	0.330653	4.8012	0.00988294	0.0731951
18043754	2620.78	1036.84	1.3379	0.00218477	0.0189986									18045390	126.421	49.2737	1.36016	0.00996994	0.0736629
18050088	287.789	65.8878	2.128	0.00219271	0.0190595									18045343	14.3368	53.0458	-1.89385	0.0100096	0.0737998
18035562	426.324	156.515	1.44589	0.00221688	0.019245									18055050	121.101	277.519	-1.19765	0.0100099	0.0737998
18031311	10.7066	86.6725	-3.02185	0.00222723	0.019324									18048646	8437.87	3680.12	1.19712	0.0100208	0.0738025
18051301	1568.54	235.315	2.73699	0.0022287	0.019324									18042005	5105.55	748.33	2.77031	0.0100784	0.0741653
18034109	57.7985	269.567	-2.22309	0.00222902	0.019324									18034024	138.43	64.3175	1.1084	0.0101028	0.0742274
18034472	5.35444	69.8541	-3.71156	0.00222977	0.019324									18042465	1.07311	10.2098	-3.27906	0.010125	0.0742274
18042259	920.489	445.867	1.04613	0.00223197	0.0193349									18053370	404.019	184.021	1.13438	0.0101261	0.0742274
18044768	548.209	208.924	1.39251	0.00223555	0.0193577									18048154	4449.98	1897.7	1.22963	0.0101288	0.0742274
18032422	285.928	618.169	-1.11313	0.00224896	0.0194573									18034410	33.6066	11.5481	1.54618	0.0101313	0.0742274
18031832	92.4679	255.673	-1.46903	0.00225325	0.0194779									18041061	86.8481	203.866	-1.23123	0.0101324	0.0742274
18048580	10.7267	48.5795	-2.18781	0.00225692	0.0194874									18055857	97.7886	46.1762	1.08494	0.010243	0.0748096
18047136	2305.06	712.847	1.69336	0.00225721	0.0194874									18045127	17.2798	75.772	-2.13518	0.0102667	0.0748972
18053740	114.261	725.399	-2.66706	0.00225979	0.0195015									18054515	102.505	42.6585	1.26711	0.0102699	0.0748972
18040295	200.609	98.3638	1.02965	0.00226487	0.019537									18039693	792.359	303.783	1.38294	0.0102777	0.074906
18031668	2633.34	1170.05	1.17038	0.00226931	0.0195671									18047250	24.9039	88.5202	-1.82708	0.010289	0.0749068
18039232	2695.97	1237.51	1.12351	0.00227675	0.0196146									18044506	196.327	431.689	-1.1365	0.010325	0.0749905
18041094	87.3212	29.9737	1.54559	0.00228674	0.0196841									18055405	36.4283	73.9337	-1.02409	0.0103472	0.074996
112097192	66.2312	155.814	-1.23563	0.00229245	0.0197128									novel.911	27.1443	9.73906	1.48914	0.0103486	0.074996
18041719	75.6715	10.6354	2.835	0.00229393	0.0197128									18046504	4.84511	16.8486	-1.80439	0.0104645	0.0756112
18044387	3428.9	1157.69	1.56654	0.00229757	0.0197357									18050571	68.336	25.386	1.43166	0.0104812	0.075648
18038206	152.426	56.2467	1.43952	0.00230101	0.019757									novel.507	7.14904	25.2223	-1.81669	0.0104951	0.0757061
18037073	536.857	251.563	1.09435	0.00230512	0.0197833									18049178	238.411	118.423	1.01103	0.0105255	0.0758
112100175	301.901	38.2604	2.98037	0.00232134	0.019878									18050460	58.794	17.1043	1.77584	0.0105492	0.0758006
18035610	29.7204	226.151	-2.92846	0.00232192	0.019878									18052602	350.757	99.5204	1.81694	0.0105608	0.0758006
18039581	527.325	233.858	1.17352	0.00232497	0.0198958									18048774	10.3309	52.6919	-2.35807	0.0105832	0.0758519
18047330	4.4787	29.4456	-2.70879	0.00235018	0.0200778									18034289	34.2668	197.358	-2.5284	0.0105952	0.0758857
18053535	52.2088	124.828	-1.25876	0.00238972	0.0203475									novel.723	117.125	363.919	-1.63685	0.0106013	0.0758904
18052450	2195.39	694.755	1.66016	0.00239814	0.0203867									18054664	290.589	101.128	1.52247	0.0106041	0.0758904
112095729	3.96067	76.1848	-4.27381	0.00239832	0.0203867									18039218	33.2714	13.7926	1.27182	0.0106656	0.0763024
18046786	220.506	64.208	1.78051	0.00243797	0.020655									18033982	25.6448	187.866	-2.87465	0.0106715	0.0763168
18046237	54.0537	12.745	2.0882	0.00244152	0.0206679									18052053	1.79205	27.3946	-3.95399	0.0106936	0.0764253
18035159	14.7436	43.4251	-1.55261	0.00246082	0.0207967									18035224	444.281	214.044	1.05316	0.0106951	0.0764253
18040502	0.361947	21.1994	-5.8227	0.00246642	0.0208202									18050354	26.7131	80.6175	-1.59882	0.0107135	0.0764908
18043372	69.8405	194.703	-1.48025	0.00248193	0.0209146									18033355	136.678	406.414	-1.57232	0.0107235	0.0765064
18052216	2934.63	1305.57	1.16858	0.00249032	0.0209766									novel.181	7.97273	0.289829	4.53492	0.0107351	0.076548
18055352	128.495	419.971	-1.70761	0.00249267	0.0209877									18048582	1150.3	4119.8	-1.84059	0.0108117	0.0768885
18036273	0	8.12347	-5.40073	0.00249386	0.0209877									18034749	52.6055	9.02725	2.55273	0.0108213	0.0768885
18050765	187.861	469.632	-1.32209	0.00249471	0.0209877									112096948	42.8268	280.744	-2.71402	0.0108301	0.0768885
18051609	7818.51	1739.85	2.16793	0.00249991	0.0210141									18036297	0	6.15239	-5.0219	0.0108407	1
18053002	919.226	427.474	1.1051	0.00250642	0.0210601									112095868	92.4621	27.0479	1.77606	0.0108612	0.0769975
112100012	1133.61	195.223	2.53801	0.00251177	0.0210877									112095838	318.532	72.978	2.12595	0.0109085	0.0772435
18036833	1218.85	466.479	1.38567	0.00252421	0.0211624									18041760	67.3124	31.8751	1.07933	0.0109097	0.0772435
18034271	1.04961	15.925	-3.93041	0.0025263	0.0211624									novel.983	6.24406	20.6426	-1.73579	0.0109781	0.0775453
18045456	215.185	104.047	1.04926	0.00252792	0.0211624									18038944	63.329	204.551	-1.69199	0.0110007	0.0776204
18038792	146.045	14.1139	3.373	0.002546	0.0212876									18045496	11.9499	36.438	-1.60457	0.01102	0.0777005
18035079	411.509	183.2	1.16769	0.00255175	0.0213123									18033058	190.543	416.202	-1.12831	0.0110751	0.07792
18041918	364.996	6.31272	5.85346	0.00256831	0.0213901									18048256	30.5283	12.2775	1.30604	0.0111533	0.0783013
112098103	24.4026	83.055	-1.77078	0.00256874	0.0213901									18044568	553.165	1999.75	-1.85393	0.0111901	0.0784754
18035744	0.361947	21.8936	-5.87002	0.00257648	0.0214371									18031591	100.023	22.7713	2.13087	0.0113262	0.0792673
18053370	409.837	142.773	1.52152	0.00257808	0.0214416									18034009	47.8303	120.781	-1.34037	0.0113394	0.0792945
18042182	15.5986	0.94345	4.04586	0.00258925	0.021517									18055138	291.03	57.0501	2.34904	0.0113629	0.0794021
112098496	37.0706	2.77293	3.73209	0.00259984	0.0215874									18048257	43.1201	108.35	-1.33225	0.0113929	0.0795551
112101098	11.0975	44.6803	-2.00782	0.0026192	0.0217129									18039251	156.762	50.4187	1.63489	0.0114903	0.0801488
novel.753	17.9961	2.50455	2.84545	0.00262405	0.0217442									18032723	5577.12	2268.83	1.29759	0.011505	0.0801941
18032412	53.4696	223.752	-2.06671	0.00263248	0.0217757									18046258	13.4642	1.66787	3.0411	0.0116033	0.080619
18040966	3406.63	1452.25	1.23016	0.00263515	0.0217832									18051087	168.328	395.502	-1.23291	0.011621	0.0806864
112099022	127.024	23.4992	2.43707	0.00263658	0.0217862									18045536	5827.28	495.663	3.55538	0.0117279	0.0812846
18047848	0.359642	52.8241	-7.13946	0.00264935	0.021874									18044785	57.6899	3.30653	4.13103	0.011735	0.0812962
18050900	3273.89	964.373	1.76344	0.00265963	0.0219411									18054872	174.623	75.321	1.2131	0.011798	0.0815817
18036765	406.149	202.544	1.00431	0.00267821	0.0220588									18049414	2.09671	16.7184	-3.00168	0.0118	0.0815817
18044979	3.60795	63.8588	-4.15585	0.00268614	0.0221152									18038251	28.8597	60.8412	-1.08075	0.0118098	0.0816204
18038229	229.559	2.51587	6.51108	0.00269278	0.0221609									18047579	319.961	114.87	1.4794	0.0118329	0.0816869
novel.546	0	10.4136	-5.76013	0.00269519	0.0221718									18040437	133.971	417.444	-1.64019	0.0118573	0.0817964
18039261	1805.66	659.597	1.45295	0.00269983	0.0221854									18049839	216.216	700.457	-1.69617	0.0118604	0.0817964
18037716	284.051	578.136	-1.0257	0.0027001	0.0221854									112100600	19.4069	45.0293	-1.21507	0.0119783	0.082464
18035685	293.028	719.246	-1.29589	0.0027092	0.0222512									18051208	501.843	142.961	1.81144	0.0120154	0.0825907
18031806	9.72482	69.7894	-2.85025	0.00272513	0.022354									18048703	19.1283	123.786	-2.69623	0.0120425	0.0827131
18031730	1191.74	460.152	1.37318	0.00272719	0.022354									18052988	0	22.7317	-6.90165	0.0120586	0.0827257
18053313	3.14191	16.5118	-2.39338	0.00273248	0.0223883									18036274	85.3234	17.503	2.27998	0.0120971	0.0829607
novel.197	2667.18	117.96	4.49895	0.00275273	0.0225071									18036008	24.8599	7.06463	1.81835	0.0121161	0.0829988
18033335	1409.21	482.869	1.54537	0.00275475	0.0225076									112097894	39.159	80.4176	-1.03968	0.0121196	0.0829988
18034046	238.256	36.4544	2.70883	0.00275946	0.0225245									18032337	10.8874	39.2596	-1.85124	0.0121408	0.0830869
18052469	39.0305	130.777	-1.74268	0.00276013	0.0225245									18036667	27.426	1.28179	4.41905	0.0121601	0.0831577
18039650	70.4422	203.813	-1.53441	0.00277976	0.0226485									18041602	57.2309	119.39	-1.06081	0.0121641	0.0831577
18050136	262.111	639.888	-1.28838	0.002783	0.0226593									18053387	85.6637	18.4572	2.2095	0.0121781	0.0832198
18049204	630.051	96.01	2.71471	0.00278331	0.0226593									18055287	53.5963	132.448	-1.30811	0.0121964	0.0832574
18035901	13.9608	0.628967	4.46995	0.00280073	0.0227558									18048045	163.998	349.331	-1.09052	0.0122408	0.0835069
18052881	1527.75	506.392	1.59328	0.00280324	0.0227671									18052839	191.365	38.6286	2.3066	0.0122506	0.0835445
18041400	136.52	64.8721	1.07475	0.00281014	0.022805									18050646	141.085	388.957	-1.46255	0.0122712	0.0836558
112100257	34.2601	11.7863	1.54463	0.00282541	0.022878									18045036	2.77673	13.359	-2.26882	0.0123286	0.0838914
18044278	31.1257	3.55153	3.14148	0.00282761	0.0228831									18039992	9.75419	1.00656	3.31805	0.0123318	0.0838914
18040510	216.716	82.6232	1.39308	0.00283206	0.0228919									18051594	88.9871	38.7599	1.19749	0.0123339	0.0838914
18049020	1233.71	482.378	1.35507	0.00283484	0.0229053									18037090	611.111	287.397	1.08876	0.0124459	0.0842792
18052416	318.817	158.614	1.00831	0.00284564	0.022973									18054751	0.680016	11.6364	-4.0898	0.0124549	0.0842792
18055102	13.0245	0.989555	3.7577	0.00284772	0.022973									novel.369	34.6084	13.2246	1.39141	0.0124562	0.0842792
novel.126	53.935	242.072	-2.16806	0.00285976	0.023052									18051329	27.2417	2.64522	3.37497	0.0124767	0.0843506
18031437	230.035	941.779	-2.03399	0.00287344	0.0231267									18045473	4.05892	29.3919	-2.85143	0.0126017	0.0849898
18047309	192.33	1.25793	7.25548	0.00287363	0.0231267									18036915	21.3459	49.9328	-1.23226	0.0126214	0.0850935
18041071	280.619	604.016	-1.10645	0.0028747	0.0231267									18034076	15.0808	4.3872	1.76726	0.0126327	0.0851105
18045603	534.426	155.04	1.78549	0.00289564	0.0232403									18045569	147.426	61.6142	1.25898	0.0126754	0.0851829
18052284	0.361947	23.1824	-5.95219	0.00290642	0.0233107									18043780	258.589	600.523	-1.21583	0.0126758	0.0851829
18049739	2526.76	384.383	2.71674	0.0029067	0.0233107									18054579	997.604	475.03	1.07105	0.0126772	0.0851829
18033948	4.41085	31.1825	-2.80731	0.00290924	0.0233219									18045909	656.312	307.133	1.09503	0.012687	0.0851829
18048169	172.599	74.9856	1.20265	0.00297168	0.02372									112098388	11.8719	59.0592	-2.31896	0.0128766	0.0861305
18034087	100.751	43.479	1.21738	0.00300645	0.0239201									112096098	792.124	393.563	1.00923	0.0129302	0.0863586
18050261	5856.94	384.768	3.92809	0.00300729	0.0239201									18040636	102.273	41.1075	1.31749	0.0130023	0.0866452
18053566	0.325716	13.942	-5.22021	0.00300937	0.0239273									18051414	94.6572	29.049	1.70475	0.0130502	0.0868752
18050559	123.939	35.9837	1.78709	0.00301328	0.0239491									112095819	13.9227	3.20166	2.12397	0.0130692	0.0869027
18047454	31.7537	72.4144	-1.18672	0.00301541	0.0239567									18032665	140.342	4.09844	5.08806	0.0130721	0.0869027
18046000	44.4429	12.7067	1.81096	0.00303506	0.0240817									18035377	0	6.75826	-5.15653	0.0132164	1
18048793	925.332	408.894	1.17835	0.00303771	0.0240869									18055139	150.94	0.661305	7.8418	0.0132432	0.0876529
18041246	894.111	109.704	3.027	0.00304079	0.024102									18051244	244.147	118.359	1.04507	0.0132491	0.087662
18035399	40.3858	158.388	-1.97248	0.00304415	0.0241101									18054167	43.5291	5.97449	2.85035	0.0134284	0.0884295
18044914	269.69	106.25	1.34287	0.00304597	0.024115									18049915	38.6133	96.5885	-1.32565	0.0134527	0.0885593
18039218	33.7193	9.34704	1.86203	0.00305373	0.0241577									18044681	3.8374	35.4789	-3.21489	0.0134679	0.0886297
18032547	43.1199	93.9697	-1.12161	0.00305847	0.0241859									18055300	172.036	38.298	2.16523	0.0135639	0.0891114
18048561	183.552	405.419	-1.14402	0.00306201	0.0242044									18042679	190.801	8.51532	4.48716	0.0135809	0.0891526
18050607	51.2528	122.434	-1.25817	0.00307225	0.0242524									novel.690	7.13987	40.5796	-2.51518	0.0135819	0.0891526
18034012	65.445	142.201	-1.11999	0.00307282	0.0242524									18047845	158.717	369.555	-1.21919	0.0135839	0.0891526
18044308	3629.02	1207.5	1.58763	0.00308321	0.0242874									18033472	48.1025	169.815	-1.82196	0.0135926	0.0891803
18052312	452.403	178.363	1.34373	0.00309353	0.0243499									18032651	689.173	234.077	1.55786	0.0136037	0.0891994
18033615	4.9085	33.6265	-2.78111	0.00311816	0.0244966									18048172	142.786	33.6708	2.08163	0.013646	0.0893801
18051692	634.977	71.2211	3.15665	0.00315216	0.0246782									18037657	927.564	331.827	1.48357	0.0136782	0.0895012
18042553	71.7443	12.2043	2.54955	0.00315562	0.0246864									18035326	0.320547	8.76578	-4.56823	0.0136869	0.0895282
18039555	2306.28	330.343	2.80358	0.00318516	0.0248793									18040513	658.016	220.66	1.57594	0.0137152	0.0896284
18054479	3419.07	73.5826	5.53809	0.00318972	0.0249055									112097728	35.3732	12.0955	1.54456	0.0137206	0.0896284
18042052	695.432	187.671	1.89002	0.00322491	0.0251322									18049864	1173.18	3367.01	-1.52113	0.0137307	0.0896287
18032163	45.7731	13.1822	1.79512	0.00323222	0.0251679									18051466	3.49037	13.4503	-1.95722	0.0137702	0.0898024
18043350	1212.05	3465.21	-1.5156	0.0032352	0.0251679									18042014	259.471	105.722	1.29648	0.0138065	0.0900091
novel.570	91.3354	26.4679	1.78758	0.00323648	0.0251679									18033518	1.43788	17.4858	-3.63082	0.0138559	0.0902712
18042335	5.56916	37.9875	-2.77153	0.00323801	0.0251679									18048142	5.76783	23.6158	-2.02971	0.0139649	0.0907979
18039862	1477.76	508.954	1.53794	0.00323822	0.0251679									18052011	6.80731	25.359	-1.89442	0.0139729	0.0907979
18056142	42.0599	130.6	-1.63766	0.00324035	0.0251679									18042272	49.0524	14.6632	1.73725	0.0140463	0.091117
18055183	146.779	45.9897	1.67446	0.00324222	0.025171									18054542	819.705	404.28	1.0198	0.0140609	0.0911811
18045131	11.9887	72.2968	-2.59606	0.00324897	0.0252138									18054772	256.005	105.832	1.27329	0.0141082	0.0914273
18036915	21.6134	81.7074	-1.92352	0.00326246	0.0252993									18054947	123.762	40.3573	1.61597	0.0141321	0.0914638
18045144	169.1	0.314483	8.96271	0.00326798	0.0253036									18050660	414.4	179.924	1.20299	0.0141435	0.0914638
18041112	20.6164	103.928	-2.33493	0.00326931	0.0253043									18051562	238.194	532.151	-1.15991	0.0141512	0.0914638
112100022	13.7032	87.8106	-2.67587	0.00327325	0.0253252									18055311	973.491	398.425	1.28916	0.0142012	0.0915743
18045977	66.4799	279.309	-2.07209	0.00328246	0.025363									18047680	70.6526	19.6159	1.84901	0.0143443	0.0922538
18043732	49.1374	117.589	-1.26046	0.00328558	0.025363									18037978	48.4359	17.6788	1.45683	0.0143722	0.0923724
18037458	3303.44	1461.05	1.17698	0.00328684	0.025363									18053149	1701.23	54.9005	4.95367	0.0143805	0.0923953
18054021	1.7735	18.9163	-3.42886	0.00329958	0.0254376									18036825	380.892	187.01	1.02559	0.0144613	0.0928537
112100716	8.4509	33.9827	-2.01514	0.00331283	0.0254961									18036439	293.589	146.116	1.0059	0.0144856	0.092979
18053108	408.893	1285.06	-1.6522	0.00331791	0.025524									18040524	11.0484	1.33722	3.07563	0.0145215	0.0930979
18048374	60.794	5.66461	3.42351	0.00333156	0.0255953									18045425	59.14	26.2927	1.1761	0.0145642	0.0932693
18042637	165.907	770.429	-2.21581	0.00333497	0.025597									novel.881	343.046	730.885	-1.0917	0.0146266	0.0935123
18033356	233.879	28.2313	3.05082	0.00333595	0.025597									18052821	9.63885	28.2441	-1.55736	0.0146452	0.0935123
18049960	0	8.88683	-5.53191	0.0033587	0.0257425									18052869	343.918	66.6628	2.36561	0.0146599	0.0935447
18044946	819.116	378.915	1.11252	0.00337688	0.025843									18052487	171.222	469.844	-1.45624	0.0146782	0.0936307
18043052	62.6014	6.06739	3.36996	0.00340474	0.0259966									18045175	575.287	271.061	1.08511	0.0148648	0.0945529
112097894	39.6082	127.835	-1.69212	0.00341266	0.0260376									18039162	29.6351	91.8629	-1.63338	0.0148734	0.0945678
18033826	203.006	980.753	-2.27288	0.00341379	0.0260376									18034103	152.327	16.1366	3.23564	0.0148799	0.0945779
18056003	440.666	100.352	2.13536	0.00341985	0.0260742									18033794	234.82	487.947	-1.05601	0.0149254	0.0947133
18054509	213.099	431.233	-1.01791	0.003423	0.0260884									18047164	80.3575	35.3157	1.18905	0.0149575	0.0948553
18041831	2411.37	1117.73	1.10934	0.0034442	0.0262304									18041108	435.879	894.961	-1.03832	0.0150311	0.0952525
18037788	524.984	228.23	1.20224	0.00344686	0.0262409									18043944	112.75	50.4118	1.16291	0.0150765	0.0954549
18041639	10.7497	163.836	-3.93301	0.00346453	0.0263361									18055535	774.02	338.757	1.19203	0.0150863	0.0954865
112098532	2.78458	24.0989	-3.11472	0.00347437	0.0263956									18043188	35.7475	142.616	-1.99876	0.0152166	0.0960852
18031934	51.9898	107.471	-1.05118	0.00348011	0.0263956									18040076	247.584	84.2166	1.55542	0.0152611	0.0962463
18046312	51.8917	160.45	-1.62971	0.00348734	0.026421									18052316	45.6525	117.95	-1.37084	0.0152744	0.0962463
18037052	589.856	266.629	1.14574	0.00349288	0.0264434									18033563	207.541	432.31	-1.05947	0.015295	0.0962463
18043278	2.12854	44.9725	-4.40905	0.00349982	0.0264762									18048148	130.367	55.9514	1.21955	0.0153203	0.0963434
18045039	2172.55	572.24	1.92485	0.00352288	0.026621									18032995	75.2118	33.8787	1.1492	0.0153461	0.0964124
18050701	33.9386	11.0808	1.61903	0.00352586	0.0266239									18049841	164.88	36.5923	2.16928	0.0153529	0.0964241
18044403	4.55347	45.9351	-3.33776	0.00353175	0.0266585									18042826	484.337	166.124	1.54292	0.015366	0.0964757
18041899	25.0036	2.56197	3.29482	0.00354521	0.0267381									18054181	235.504	92.5072	1.34746	0.0154424	0.096831
18031262	1513.39	724.849	1.06206	0.00354907	0.0267451									18045599	13.9246	3.15784	2.13438	0.015491	0.0970422
18039872	3855.41	1.8869	10.9961	0.00354976	0.0267451									18034062	32.185	103.374	-1.68691	0.0155164	0.0970755
18047770	470.383	164.679	1.51528	0.00355609	0.0267828									18049059	27.6629	8.15391	1.7534	0.01552	0.0970755
18035011	444.278	1167.75	-1.39438	0.00356193	0.0268053									112096811	55.002	26.9909	1.02952	0.0155723	0.0973038
18038372	771.29	332.419	1.21425	0.00356301	0.0268053									18053156	7.15089	26.0576	-1.86577	0.0155726	0.0973038
18046995	29.7158	62.1196	-1.06384	0.00356645	0.0268114									18032142	79.5542	27.3802	1.53479	0.0155968	0.0974015
18031406	156.39	394.018	-1.3333	0.00358713	0.0269272									112098373	83.8001	191.405	-1.19209	0.0156677	0.0976485
18054181	238.851	45.9432	2.37892	0.00360508	0.0270421									18034912	468.076	1069.94	-1.19302	0.0156816	0.0976728
18031816	24.2145	106.204	-2.13434	0.00361547	0.0270865									18053793	0.995268	13.6285	-3.75619	0.0157497	0.0978633
18045755	31.0925	177.825	-2.5182	0.00362767	0.0271578									18048974	12.3392	78.1374	-2.66476	0.0157732	0.0978663
18044369	188.184	90.2403	1.06125	0.00362982	0.0271578									novel.1034	46.6194	9.95286	2.22933	0.015782	0.0978663
18046067	4706.6	9515.42	-1.01563	0.00363725	0.0271935									novel.772	428.921	34.9046	3.61962	0.0157877	0.0978663
18044194	818.454	149.253	2.45525	0.00364462	0.0272286									18033085	217.818	94.4877	1.20332	0.0158128	0.0978663
18034790	11.9396	166.978	-3.80942	0.00364971	0.0272567									18043372	69.0649	219.853	-1.67073	0.0158208	0.0978848
18040562	4643.15	1944.34	1.25588	0.00365233	0.0272641									18049814	54.9032	16.8144	1.70183	0.0158494	0.0979683
18045341	42.4668	99.8922	-1.23205	0.00365372	0.0272641									18045977	65.7991	167.713	-1.35133	0.015866	0.0980399
18050419	153.182	15.6863	3.289	0.00366427	0.0273067									18043621	331.753	669.831	-1.01393	0.015936	0.0981315
18055579	2011.21	892.028	1.17304	0.00366443	0.0273067									112098944	43.9171	95.1327	-1.11849	0.0159529	0.0981426
18044057	1215.95	514.567	1.24081	0.003683	0.0274251									18039202	446.367	1028.25	-1.2039	0.0159809	0.0982534
18034024	140.406	51.556	1.44762	0.00369691	0.0274785									112100280	3.52929	18.3862	-2.39085	0.0160294	0.0984131
18033220	2.85243	19.5997	-2.79686	0.00370231	0.0275087									18042687	159.64	75.4564	1.07885	0.0160371	0.0984131
18054686	4072.55	8931.05	-1.13292	0.00370579	0.0275245									18040713	55.2787	23.201	1.25623	0.0161262	0.0988128
18032355	29.6008	81.9719	-1.47118	0.0037253	0.0276292									18034889	113.012	226.154	-1.00177	0.0162008	0.0991744
18037608	213.713	578.361	-1.43667	0.00373719	0.0276973									112098532	2.75369	12.1569	-2.14332	0.0162137	0.0991744
18046562	63.5391	22.5527	1.50084	0.00375107	0.02779									novel.889	10.489	26.7509	-1.34022	0.016217	0.0991744
18047722	13.2962	40.8861	-1.62539	0.00375684	0.0278166									18055640	65.1888	15.9095	2.04062	0.0162821	0.0994252
18044336	2883.46	1237.52	1.22034	0.00376695	0.0278673									18044908	32.5618	146.218	-2.16863	0.0162836	0.0994252
18039960	0	17.8584	-6.53778	0.00376836	0.0278675									18053016	2.85457	31.3367	-3.46937	0.0164217	0.100019
18046274	847.948	202.707	2.06466	0.00377991	0.027926									18034036	1546.17	259.782	2.57316	0.0164591	0.100091
18042152	991.357	469.061	1.07976	0.00378871	0.0279775									18050395	43.2198	94.1209	-1.12196	0.0164641	0.100091
18031691	44.302	102.055	-1.20621	0.00380514	0.0280757									novel.358	16.88	36.6155	-1.11483	0.0166907	0.101154
18044429	3575.03	1436.51	1.31544	0.0038106	0.0280884									18037210	2.87046	31.9506	-3.48765	0.0167963	0.101636
18039382	107.019	254.11	-1.2485	0.00381701	0.0281255									18056169	3.14149	13.5245	-2.12009	0.0168142	0.101713
18034889	114.294	264.846	-1.21349	0.00382743	0.0281921									18046772	55.1528	124.029	-1.17258	0.0168276	0.101762
18043076	1043.91	379.736	1.45926	0.00384603	0.0283024									18044009	121.878	43.7626	1.47584	0.0169394	0.102249
18036667	27.8554	0.295342	6.36091	0.00385154	0.0283288									18033729	49.1447	10.3389	2.25142	0.0170116	0.102558
18053428	149.367	437.113	-1.55005	0.00385468	0.0283409									18037218	0.354174	6.48604	-4.13753	0.0170191	1
18055322	585.102	190.74	1.61747	0.00385605	0.0283409									112097839	14.335	37.7299	-1.39999	0.0170815	0.102757
112100600	19.6455	69.159	-1.81822	0.00385735	0.0283409									18046582	1336.82	444.394	1.589	0.0171277	0.102901
18036701	2096.41	818.573	1.35681	0.00386154	0.0283615									18035562	420.336	206.281	1.02669	0.0172364	0.103307
18053465	14.2351	63.6634	-2.16667	0.00386742	0.0283843									18054412	20.457	44.6149	-1.13216	0.01735	0.103829
18055281	1319.63	438.228	1.59074	0.00387033	0.0283954									18051558	957.923	2300.94	-1.26439	0.0173665	0.103872
18055591	50.1323	135.715	-1.43695	0.00391788	0.0286533									18034271	1.03949	10.9489	-3.4056	0.0173677	0.103872
18031552	81.0498	684.327	-3.07857	0.00391812	0.0286533									18050069	3160.87	6608.65	-1.06409	0.0174294	0.104091
18031497	2299.49	1123.66	1.03315	0.00391983	0.0286556									18035576	28.2032	5.21286	2.42179	0.0175622	0.10465
18051467	306.191	1267.22	-2.04949	0.00392479	0.0286718									18042267	359.85	122.198	1.55747	0.0175821	0.104705
18039607	2.67819	30.5444	-3.49399	0.00392486	0.0286718									18038500	1549.35	609.644	1.34539	0.0176301	0.104927
18049391	230.58	465.967	-1.0153	0.00393081	0.0287051									18034109	57.2419	198.822	-1.79755	0.0177453	0.105412
18048376	1619.03	771.241	1.07004	0.0039433	0.0287346									18037158	990.135	374.743	1.40164	0.0177565	0.105412
18044393	7687	1661.34	2.2101	0.00394947	0.0287692									18048356	7.71027	29.09	-1.9263	0.0177577	0.105412
18054579	1011.84	433.778	1.22198	0.00395879	0.0288269									18051435	10.7955	0	5.92998	0.0178342	0.105603
18045901	324.037	141.332	1.19804	0.00396938	0.0288834									18042299	37.4744	3.32113	3.5047	0.0178513	0.105633
18045324	250.022	19.7746	3.66107	0.00397766	0.0289333									18050873	41.5711	535.422	-3.68786	0.01789	0.105829
18047786	2.82311	23.8141	-3.08277	0.00399891	0.0290568									18055871	452.167	194.763	1.21518	0.0180745	0.106662
18048261	1478.73	739.103	1.00065	0.00400866	0.029107									18036996	30.415	13.8132	1.14267	0.0181341	0.106821
18039865	0	8.30006	-5.43317	0.00402611	0.0291818									18044312	90.7114	43.5242	1.05778	0.0181622	0.106922
18035559	11.5296	35.202	-1.61401	0.00402872	0.0291904									112097673	42.3176	102.894	-1.27904	0.0182021	0.107124
novel.755	14.7617	59.8194	-2.0225	0.0040455	0.0292745									18048711	67.7877	25.8903	1.3832	0.0182317	0.107201
18043431	29.197	3.91994	2.91344	0.00404607	0.0292745									18049960	0	5.03389	-4.73014	0.0183487	1
18048729	1785.04	811.437	1.13771	0.00405251	0.0293003									112096094	0	5.61848	-4.88258	0.0184067	1
18053172	34.9427	10.6663	1.71141	0.00405462	0.0293052									18051155	348.09	899.291	-1.36983	0.0185621	0.108579
18051327	123.465	48.7522	1.34268	0.00406162	0.0293403									18043079	0.359469	9.5272	-4.68172	0.0185825	0.108579
18036618	1573.05	562.227	1.4845	0.00406405	0.0293403									112097757	157.482	331.39	-1.07353	0.0186145	0.108712
18031682	37.6194	78.9411	-1.07368	0.00406755	0.0293403									18055547	39.3121	15.4938	1.34004	0.0187618	0.109332
18055926	267.005	1634.05	-2.61382	0.00410265	0.0295686									18037990	587.058	1369.81	-1.22263	0.0188124	0.109463
112099301	15.0288	93.1777	-2.63156	0.00412664	0.0296632									18049214	134.323	27.6986	2.27678	0.0188277	0.10952
novel.625	117.371	32.4278	1.85718	0.0041274	0.0296632									18042065	364.505	180.088	1.01678	0.0188798	0.109668
18033703	565.93	140.611	2.00928	0.00413232	0.0296844									18039010	524.625	192.395	1.44698	0.0188812	0.109668
18034358	22.0774	117.545	-2.41431	0.00413374	0.0296844									18041639	10.6673	74.3036	-2.80504	0.0190266	0.110316
18035791	1239.66	3319.84	-1.42129	0.00413471	0.0296844									18034249	6.02254	0	5.08437	0.019079	1
18050643	268.922	129.377	1.05614	0.00414907	0.0297551									18047940	27.8771	11.9866	1.22335	0.019163	0.110942
112095462	88.5221	3.14483	4.81435	0.00418707	0.0299655									18036178	62.6049	25.3261	1.30705	0.0191948	0.111046
18049924	197.601	479.031	-1.27833	0.00419127	0.0299745									18045779	50.2082	103.96	-1.05057	0.0192592	0.111203
18039162	29.9408	151.95	-2.34493	0.00419246	0.0299745									novel.504	1.74783	9.11965	-2.40246	0.019273	0.11125
18041113	4.26399	22.4378	-2.40853	0.00419273	0.0299745									112101116	42.2076	14.5628	1.53306	0.0193103	0.111346
18043922	63.2316	199.171	-1.65671	0.00423156	0.0302297									18047864	62.7776	175.627	-1.4865	0.0193124	0.111346
novel.1010	21.9532	3.42886	2.67299	0.00423296	0.0302297									18040813	2028.32	968.332	1.06656	0.0194834	0.111935
novel.893	1381.76	253.014	2.44933	0.0042354	0.0302297									18054158	0	5.20125	-4.78048	0.0197574	1
18037186	1.01338	20.5818	-4.32553	0.00423583	0.0302297									18043874	15.8051	3.57014	2.15299	0.0197814	0.113381
18036054	412.573	137.103	1.59009	0.00424047	0.0302355									18056151	110.974	265.077	-1.25739	0.0198381	0.113607
18050661	240.478	799.831	-1.73391	0.0042436	0.0302355									18045397	29.4144	12.5527	1.22	0.0198746	0.113715
112099826	201.792	27.3844	2.88306	0.00424585	0.0302355									18034381	233.918	91.7547	1.34871	0.0199592	0.113988
18044009	123.642	30.5644	2.01378	0.004248	0.0302355									novel.270	15.2687	3.48849	2.12679	0.0199633	0.113988
18055535	784.989	246.344	1.67216	0.00424996	0.0302355									18045837	20.8466	44.0743	-1.08477	0.0200057	0.114097
18042710	527.136	169.734	1.63526	0.00425204	0.0302397									112098058	225.719	107.526	1.06918	0.0200483	0.114307
18033048	1642.03	787.821	1.05979	0.00425941	0.030271									18043922	62.585	148.358	-1.24727	0.0201158	0.114532
18054947	125.496	26.3143	2.25585	0.00426222	0.0302805									18050974	49.0325	140.335	-1.51757	0.0201212	0.114532
novel.244	0.723894	19.0781	-4.7518	0.00427264	0.0303123									18052626	20.6473	1.20014	4.07744	0.0201645	0.114635
18039483	394.692	157.843	1.32303	0.00432848	0.0306446									18035822	705.437	5142.66	-2.86599	0.020249	0.114948
18047773	599.777	165.763	1.85536	0.00436259	0.0308158									18052994	9.26879	22.3326	-1.26893	0.0203048	0.115168
18049236	815.239	398.408	1.03321	0.00437847	0.0308914									18043449	93.5316	35.1672	1.40882	0.020319	0.115178
18046390	262.633	119.381	1.13843	0.00439947	0.0310155									112096856	0.359469	10.6184	-4.83879	0.0203283	0.115197
18054749	35.5578	188.897	-2.41184	0.00441652	0.0311168									18036647	46.5567	12.9328	1.84478	0.0203643	0.115275
18036689	25.0464	4.06174	2.62242	0.00442452	0.0311624									112101128	29.8114	12.1978	1.29417	0.0203874	0.115332
18039475	3510.94	1052.73	1.73778	0.00444479	0.0312642									18044999	7.68581	0.620482	3.6074	0.0204042	0.11537
18052242	5.93341	36.2263	-2.6127	0.00447329	0.03143									112099996	21.8717	63.8039	-1.55054	0.0204118	0.11537
18035043	455.341	1482.41	-1.70309	0.00448046	0.0314612									18041238	161.301	70.7657	1.18873	0.0204415	0.115499
18054883	360.338	753.534	-1.06448	0.00449344	0.031539									novel.766	176.436	62.7215	1.49243	0.0204831	0.115672
112100077	142.921	40.1642	1.83221	0.00450541	0.0316122									18049758	99.6417	39.5312	1.33178	0.0205093	0.115754
18035841	69.484	31.1246	1.16292	0.00451714	0.0316727									18043537	11369.2	898.892	3.66083	0.0205664	0.115936
18049632	3.90665	41.3172	-3.40897	0.00457483	0.0320113									18055837	423.849	157.403	1.42843	0.020633	0.116116
18036301	367.62	176.134	1.06239	0.00458249	0.0320539									18053350	60.3575	17.4787	1.78367	0.0206747	0.116251
18050688	23.7464	84.9923	-1.83769	0.00459641	0.0321142									18036410	2.51099	30.5307	-3.61485	0.0207045	0.116351
18032274	137.047	442.995	-1.69258	0.00461189	0.0321671									112100964	10.4607	1.87605	2.46667	0.0207989	0.116781
18038149	253.973	101.239	1.32755	0.00461881	0.0321976									novel.307	6.50265	19.1096	-1.54944	0.020984	0.117584
18034585	5.91266	28.3173	-2.25917	0.00462556	0.0322337									18052835	35.6576	7.28935	2.30083	0.0210624	0.11788
18045233	83.2723	229.093	-1.46062	0.00464001	0.0323233									18032895	64.5231	184.868	-1.51738	0.0210954	0.118005
18032242	32.2277	0.94345	5.09274	0.00466077	0.0324431									18047609	38.0777	85.0107	-1.15867	0.0211199	0.118089
18049052	196.786	35.7449	2.46168	0.00466197	0.0324431									18054115	66.69	23.835	1.48788	0.0211226	0.118089
18034159	7410.45	3215.72	1.20448	0.00471326	0.0327024									18050695	22.4724	5.96374	1.92738	0.0212142	0.1185
18046781	1.44548	18.3417	-3.69079	0.00471364	0.0327024									18038701	27.8182	5.56866	2.32514	0.0212464	0.118638
18051925	11858.1	4675.06	1.34281	0.00472316	0.0327573									18041300	5.79616	0.34526	4.07183	0.0212628	1
18038659	17.463	56.9077	-1.70526	0.00472901	0.0327801									18050786	0.359469	5.39376	-3.86758	0.0212784	1
18039461	669.386	242.143	1.4672	0.00472965	0.0327801									18050688	23.4448	58.7939	-1.32136	0.0213213	0.118825
18031996	333.113	155.111	1.10344	0.00473157	0.0327822									18035038	100.827	44.6924	1.17969	0.0213794	0.118981
18052972	91.7108	8.56021	3.42227	0.00474437	0.0328597									18034209	6161.08	12610.5	-1.0334	0.0214115	0.119126
18052039	18.7606	1.97911	3.27238	0.00475964	0.0329456									18051101	11.3934	45.7179	-2.01176	0.0216282	0.11999
112099234	1357.69	675.727	1.00686	0.00476082	0.0329456									18036925	10.2712	1.20014	3.05302	0.0219305	0.121254
112098114	15.5403	67.1299	-2.11518	0.00476161	0.0329456									112098433	108.628	32.2403	1.74907	0.0220186	0.121569
18036130	68.4539	168.766	-1.30338	0.00476764	0.0329762									112099605	0	4.76167	-4.64851	0.0221029	1
18055233	285.036	49.1881	2.53511	0.00478246	0.0330675									18040572	7.83763	32.0155	-2.03996	0.0221144	0.122063
112099260	42.3562	88.1925	-1.0582	0.0047847	0.0330717									18054438	0	5.76631	-4.92891	0.0221477	1
18034009	48.3401	135.737	-1.49233	0.00478982	0.033096									18044817	91.7404	42.0539	1.12136	0.0221844	0.122346
novel.679	17.9047	116.528	-2.70558	0.00484433	0.0334387									novel.592	22.3662	8.46888	1.40972	0.0221983	0.122379
112095827	2103.71	391.931	2.42437	0.00487872	0.0336305									112096606	36.3807	115.485	-1.66799	0.0222029	0.122379
18044291	174.848	55.8587	1.64737	0.00488652	0.0336662									18044339	44.4317	18.3366	1.26859	0.0222718	0.122677
18055249	7.87424	36.9737	-2.24015	0.00493213	0.0338957									18055841	1.39896	15.9879	-3.52712	0.0222757	0.122677
112097725	7.75863	33.2581	-2.10642	0.00494503	0.0339486									112098263	46.4525	119.087	-1.35663	0.0223097	0.122794
18031738	103.114	38.0163	1.44132	0.00494648	0.0339486									novel.557	0	4.70324	-4.63266	0.0223211	1
18044263	226.57	87.4287	1.37488	0.00495264	0.0339795									18046932	30.1771	71.5084	-1.248	0.0224678	0.123491
18045076	437.285	188.356	1.21491	0.00495788	0.034004									18038524	68.585	159.941	-1.22242	0.0224849	0.12355
18049005	1442.01	310.506	2.2155	0.00497351	0.0340808									18032780	266.651	70.7574	1.91377	0.0225382	0.123647
18036204	18.1388	76.5354	-2.07264	0.00497431	0.0340808									18032157	1022.65	301.732	1.76075	0.0225396	0.123647
18032105	152.011	424.066	-1.48078	0.0049848	0.034113									18035791	1227.04	2686.63	-1.13076	0.0225532	0.123682
18036375	53.7035	206.424	-1.94449	0.00498546	0.034113									18052333	35.8459	115.216	-1.68341	0.0225924	0.12382
18040293	100.914	384.124	-1.92964	0.00500193	0.0342083									novel.453	48.8337	23.942	1.02703	0.0226007	0.12382
novel.270	15.4876	0.94345	4.03619	0.00500274	0.0342083									18054621	553.034	219.612	1.33283	0.0226233	0.123892
18043348	187.091	19.1761	3.2863	0.00502892	0.0343298									18041778	62.3922	17.4203	1.83608	0.0226434	0.123899
18047064	95.493	783.043	-3.03547	0.0050395	0.034379									18043171	337.31	158.466	1.08934	0.0226543	0.123923
18048798	0	28.3951	-7.20571	0.005047	0.0344187									novel.1001	48.6858	16.1742	1.59339	0.02268	0.12396
18043935	7.64763	0	5.45806	0.00506277	0.0345147									112100724	6.59496	0.330653	4.26229	0.0226866	1
novel.977	0.685358	10.8507	-3.97105	0.00509482	0.0346407									18037282	1560.03	7402.5	-2.24643	0.0227199	0.124039
18034327	97.6081	520.12	-2.4146	0.00509671	0.034642									18048122	17.9959	4.45423	2.01326	0.0228121	0.124436
18032718	267.905	82.8821	1.69306	0.00512306	0.0347633									18035327	20.4627	4.8111	2.08985	0.0228767	0.124686
18046495	86.8616	291.1	-1.74614	0.00512601	0.0347678									18053189	14.2327	3.89218	1.88244	0.0229781	0.125065
18045536	5915.4	207.906	4.83044	0.00512713	0.0347678									18040434	91.5131	2.23292	5.35624	0.0229984	0.125106
18055439	1118.94	506.2	1.14435	0.00515732	0.0349259									18034091	29.4254	9.00472	1.71174	0.0230758	0.125317
18035658	15.7037	100.388	-2.67967	0.00516975	0.034975									18044763	24.4419	8.4951	1.53583	0.0231326	0.125519
18048675	67.1372	142.017	-1.08305	0.00517139	0.034975									18049580	175.842	68.04	1.36785	0.0231335	0.125519
112095419	3.61486	39.4833	-3.46241	0.00519365	0.0350791									112096700	11.1795	36.2714	-1.69964	0.023164	0.125587
18040938	46.9054	99.8074	-1.09114	0.00522182	0.0351995									18039937	0	6.26432	-5.04903	0.0232906	1
18047720	48.4056	141.684	-1.55095	0.00523258	0.035227									18037071	295.951	680.097	-1.20005	0.0233448	0.126218
18035201	433.828	80.4872	2.4305	0.00523281	0.035227									18031407	4.13676	0	4.54496	0.023372	1
18033574	12.6227	97.0589	-2.9478	0.00523813	0.0352396									18044273	4.81148	18.718	-1.95816	0.0234709	0.126688
18052368	19.5171	71.7475	-1.88249	0.00527908	0.035445									112096983	0	4.3872	-4.53262	0.0235665	1
18041789	236.061	14.2209	4.05299	0.0052821	0.0354537									18033725	0	4.3872	-4.53262	0.0235665	1
18037991	29.6403	4.07697	2.86176	0.00530139	0.035556									18035968	1.39896	13.6684	-3.29473	0.0236197	0.12721
18042482	13.3433	66.5731	-2.32203	0.00530724	0.0355756									18050910	63.9506	30.4281	1.07042	0.02364	0.127285
18053326	2469.95	955.463	1.37029	0.00531505	0.0356									18045242	12.0296	1.32261	3.20278	0.0237047	0.127506
18033518	1.44779	25.6331	-4.16499	0.00531598	0.0356									18034456	386.778	40.2638	3.26289	0.0237476	0.127618
18044615	155.132	29.2865	2.40615	0.00531612	0.0356									18038948	7.43924	33.1289	-2.1653	0.0238116	0.127927
18035767	24.9222	2.3397	3.44177	0.00533139	0.0356672									18035126	0.354174	7.56371	-4.35909	0.0238284	1
18056026	5771.01	1182.93	2.28647	0.00533677	0.0356798									novel.477	3.55577	25.2865	-2.8397	0.0238476	0.128015
18056161	9.86707	48.3049	-2.29661	0.00536744	0.0358442									18048580	10.6144	37.1915	-1.81948	0.023865	0.128073
18042563	68.5764	186.539	-1.44453	0.00536916	0.0358442									18051359	227.51	482.111	-1.08405	0.0238887	0.128165
18038524	69.3297	217.173	-1.64818	0.00537749	0.0358557									112099187	2.39422	10.4034	-2.11109	0.0239031	0.128188
18052989	329.785	881.934	-1.41944	0.00538064	0.0358557									18043565	432.211	43.7022	3.30617	0.0239497	0.128285
18049120	80.1135	37.3999	1.09663	0.00538487	0.0358605									112098872	133.74	285.969	-1.09647	0.0239736	0.128374
18048524	2.84782	20.9498	-2.89327	0.00539492	0.035904									18034855	91.3772	191.352	-1.068	0.0240605	0.128698
18034460	470.228	12.2879	5.25796	0.00540757	0.0359647									18055033	16.338	5.54544	1.56684	0.024347	0.129772
18036526	252.466	78.4797	1.68584	0.0054469	0.0361792									112096415	13.8818	29.7474	-1.1016	0.0243849	0.129863
18047324	2219.56	4803.11	-1.11378	0.00544976	0.0361864									18049690	6.86927	18.9298	-1.46575	0.0244706	0.129994
18047819	50.5871	21.3135	1.25071	0.00545506	0.0362099									18054479	3369.61	355.851	3.24327	0.0244831	0.129994
18036311	1515.59	454.375	1.73797	0.00549259	0.0364116									18055083	0.713643	6.45575	-3.21175	0.0245739	1
112100019	31.3523	221.395	-2.82027	0.00550161	0.0364487									18039258	39.4337	16.4232	1.26431	0.02469	0.13067
18037940	25.9405	74.7653	-1.52753	0.00550176	0.0364487									18044352	320.868	109.929	1.544	0.0247441	0.130921
18033212	595.257	268.338	1.14967	0.0055048	0.036457									18038440	2.06838	9.85292	-2.24723	0.0247604	0.130972
18047547	1720.66	546.695	1.6542	0.00551487	0.0364764									18034779	120.191	47.4674	1.33705	0.0247799	0.13103
18055098	33.7223	86.5709	-1.36465	0.00552205	0.0365002									112100716	8.35136	22.4894	-1.44111	0.0249473	0.131546
112100995	51.4108	125.679	-1.29024	0.00556401	0.0367063									18054646	168.533	83.4534	1.0133	0.025071	0.131901
18054167	44.2001	5.16263	3.08879	0.00560757	0.036922									18035235	780.533	2272.59	-1.54188	0.0251458	0.132135
18040237	41.859	112.85	-1.43374	0.00561629	0.0369675									18050687	64905.5	31144	1.05938	0.0251694	0.132135
18043565	438.936	11.3675	5.27104	0.00564411	0.0371029									112098240	0.718939	7.53343	-3.43213	0.0253112	0.132454
18048253	718.681	195.639	1.87763	0.00565112	0.037137									18040817	68.1797	263.088	-1.94975	0.0253117	0.132454
18055967	287.419	53.0841	2.43696	0.00567121	0.0372524									112096648	9.37169	34.6695	-1.87626	0.025349	0.132572
18052162	208.404	53.2998	1.96771	0.00567486	0.037257									18050610	14.2657	60.6915	-2.09574	0.0253544	0.132572
18047387	5.53292	30.8375	-2.47844	0.00569648	0.0373629									18054707	570.317	282.12	1.0149	0.0254416	0.132956
18052336	136.606	495.06	-1.85749	0.00575661	0.0376744									18049492	13.3206	31.1957	-1.22822	0.0255545	0.133262
18045584	440.872	1044.47	-1.24473	0.00577675	0.0377459									18052915	31.4433	69.3483	-1.1449	0.0258093	0.134303
18052201	1590.47	586.553	1.43922	0.00577721	0.0377459									18040502	0.359469	5.2294	-3.81644	0.0260037	1
18042570	395.028	177.026	1.1584	0.0057789	0.0377459									18052407	27.5034	79.2118	-1.5263	0.026079	0.135274
18045465	56.1921	25.8358	1.11726	0.00578801	0.0377933									18049090	21.2169	48.1446	-1.18321	0.026126	0.135446
18035176	34.1467	91.5812	-1.42421	0.00580043	0.0378623									18034038	61.4095	123.195	-1.00773	0.0261965	0.13574
18042150	588.185	271.787	1.11391	0.00580379	0.0378721									18044121	617.931	1475.74	-1.25572	0.0262298	0.135875
18050771	28.4593	1.26184	4.49649	0.00580674	0.0378793									18032598	3.24439	25.5737	-2.9625	0.0262859	0.135975
18043488	26.3838	3.55153	2.90467	0.00580901	0.0378819									18047972	80.5774	22.2809	1.85231	0.0262922	0.135975
18040339	1530.05	3810.55	-1.31647	0.00583152	0.0379923									18052892	4.97247	18.959	-1.94785	0.0263005	0.135975
112097986	2.53363	43.8791	-4.12665	0.00584563	0.0380478									112098114	15.3745	38.0386	-1.31532	0.0263018	0.135975
18034698	0.687663	17.5514	-4.66092	0.00585092	0.0380701									18042850	100.794	31.4232	1.67763	0.0263856	0.136247
18053038	203.66	421.369	-1.04916	0.00590309	0.0383119									18031363	0.359469	5.32672	-3.85171	0.0263916	1
18051033	80.2593	26.4296	1.6055	0.00590771	0.0383297									18052917	0.320547	5.56112	-3.91607	0.0264313	1
18042282	188.254	972.693	-2.36969	0.00591729	0.0383312									18048398	1733.79	860.238	1.01106	0.0265429	0.136688
18042675	122.874	352.214	-1.5199	0.00591876	0.0383312									18041608	17.5284	46.0148	-1.38701	0.0265759	0.136799
18032095	41.1097	5.77596	2.83631	0.00592196	0.0383369									18045919	2006.29	4310.97	-1.10352	0.0266185	0.136874
18052737	13.3274	1.30404	3.38185	0.00593026	0.0383663									112097381	3.19101	20.3489	-2.68165	0.0267071	0.137185
18055275	463.556	218.135	1.08781	0.00598782	0.0386896									18043938	5.05948	0.34526	3.87832	0.0268706	1
18034175	408.831	85.6812	2.25502	0.00599354	0.0387067									18056176	972.84	434.751	1.16173	0.0268716	0.137704
18054356	2766.56	1363.17	1.02124	0.00599424	0.0387067									18052535	29.4484	5.37615	2.45084	0.026926	0.137947
112096314	233.039	28.1438	3.051	0.0060486	0.038996									18047272	8.72672	27.1063	-1.64135	0.0269489	0.137961
18047379	16.1413	3.17962	2.35356	0.0060534	0.0390146									112095830	5.87602	0	5.05631	0.0269494	1
18044434	420.816	123.547	1.76931	0.00607989	0.0391606									18033848	4677.03	2226.66	1.07063	0.0269498	0.137961
18054339	122.144	19.9168	2.61848	0.00613379	0.0394456									18032013	113.042	54.2354	1.05741	0.0269752	0.138032
18053219	8.91657	0.337536	4.71968	0.00615355	0.0395228									18035215	10.8571	50.6567	-2.22325	0.0269778	0.138032
18033988	746.294	191.895	1.95952	0.00617089	0.0395844									18049451	189.021	383.418	-1.01966	0.0270496	0.138279
18038733	959.443	326.949	1.55335	0.00630114	0.0402636									novel.888	54.1276	18.4267	1.56054	0.0270616	0.138279
18042214	57.1591	8.50279	2.7491	0.00632111	0.04032									18044101	0.320547	6.63173	-4.1655	0.0271	1
18035224	450.074	139.238	1.69305	0.00636131	0.0405385									112098228	10.2074	1.86145	2.43569	0.0271771	0.138575
18055326	31.0153	1.25793	4.6227	0.00636612	0.0405564									18046951	25.2171	55.8914	-1.15216	0.0271877	0.138575
18044694	16.6979	73.7309	-2.13974	0.00636827	0.0405575									18052188	62.1121	168.707	-1.44257	0.0272445	0.138788
novel.776	202.205	79.5123	1.34775	0.00638226	0.0406339									18050826	113.666	31.0961	1.86875	0.0273323	0.138923
18037733	143.552	33.022	2.12083	0.00638619	0.0406462									18045296	1219.81	125.232	3.2841	0.0273772	0.13902
18047876	509.984	222.968	1.1939	0.00641306	0.0407892									18046781	1.43258	9.13319	-2.6993	0.0274146	0.139138
18033828	30.7536	219.027	-2.83406	0.00650543	0.0413082									18041037	110.711	50.0903	1.142	0.0274929	0.139318
18040572	7.91278	69.3208	-3.1374	0.00651204	0.0413185									112095896	13.7477	1.25557	3.44463	0.0276493	0.139748
18055659	4789.01	1635.49	1.55007	0.00652503	0.0413722									112097339	18.2612	6.1221	1.5791	0.0277465	0.140094
18047183	16.4832	63.6877	-1.94519	0.00652659	0.0413722									18048088	11.0133	2.20671	2.31551	0.0279139	0.140576
18049754	105.158	256.407	-1.28767	0.00653863	0.0414357									18044719	86.3044	19.4913	2.15021	0.0281705	0.141421
18048535	60.0245	146.547	-1.2897	0.0065586	0.0415365									112096230	42.3584	8.53399	2.30934	0.028174	0.141421
18043448	194.491	48.5091	2.00386	0.00656548	0.0415558									18047976	7.02311	31.2386	-2.15712	0.0281959	0.141421
18048045	166.036	457.222	-1.46182	0.00656572	0.0415558									18052972	90.4153	28.2805	1.67515	0.0282256	0.141453
18048398	1758.35	508.923	1.78877	0.0065706	0.0415609									18049886	16.8119	113.519	-2.75802	0.0283747	0.14191
18035936	18.5037	62.7181	-1.76658	0.00659486	0.0416498									18037167	160.811	343.353	-1.09423	0.028401	0.142005
18035199	93.843	377.906	-2.01078	0.00661206	0.0417455									18031275	113.522	3.63718	4.9668	0.0284213	0.14207
18034082	166.866	45.3538	1.88164	0.0066204	0.0417852									18051438	8.53211	20.9283	-1.29301	0.0284512	0.142183
novel.662	0	11.3687	-5.8858	0.00663396	0.041845									18036769	45.5798	8.97444	2.35131	0.0284708	0.142238
18036983	740.685	298.1	1.31321	0.00664427	0.0418971									112098554	45.9245	19.2231	1.26251	0.0285111	0.14236
18048353	110.143	11.2066	3.29561	0.00666711	0.0420022									112096690	10.6908	28.1953	-1.39587	0.0285693	0.142446
18039010	532.095	117.099	2.18409	0.00670073	0.042175									18037713	388.818	131.272	1.56558	0.028828	0.143334
18035956	1.01107	26.4656	-4.69381	0.00670501	0.0421766									18049376	26.8783	12.6917	1.09061	0.0289615	0.143595
18035389	5397.34	958.806	2.49294	0.00670512	0.0421766									18046239	35.2111	96.7153	-1.46051	0.0290734	0.143858
novel.68	0	10.5862	-5.78397	0.00672138	0.0422421									18046016	0	9.39294	-5.62969	0.0290868	0.143888
18032123	34.9944	5.17396	2.76764	0.00676719	0.0424851									18049457	120.834	45.8887	1.39872	0.0292135	0.144254
18046932	30.5105	79.4217	-1.3814	0.00676873	0.0424851									18040861	13.7261	4.41341	1.62728	0.0292545	0.144316
18031591	101.511	23.6219	2.10376	0.00679667	0.0425819									18042521	136.098	277.195	-1.02755	0.0293359	0.144645
18032539	659.854	323.102	1.03054	0.00682653	0.0427035									18039784	503.466	219.328	1.19828	0.0294128	0.144951
18033729	49.8868	8.00822	2.64374	0.006885	0.0430033									18038860	271.706	129.518	1.06757	0.0294429	0.145017
112100887	53.7118	10.1026	2.40511	0.00695837	0.043382									112099321	11.3655	25.7171	-1.17414	0.0294486	0.145017
18039588	469.061	81.4307	2.52619	0.0069819	0.0434944									112096821	19.9202	45.9424	-1.21207	0.0294579	0.145027
novel.894	1.40925	14.3104	-3.35651	0.00702323	0.0436118									18039687	4.54574	19.5602	-2.11019	0.029525	0.145247
18031384	41.7724	305.535	-2.87222	0.00704191	0.0436894									18047088	5.34782	28.3198	-2.41669	0.0295394	0.145281
18048350	0.723894	16.1735	-4.51071	0.00707637	0.0438868									18033215	29.6546	59.1255	-1.00018	0.029552	0.145307
18041498	90.1324	19.9512	2.17633	0.00708439	0.0438996									18039471	44.6389	19.7787	1.16965	0.0296188	0.145598
novel.265	21.4453	2.83817	2.92033	0.00709178	0.0439255									18050317	64.3918	26.4991	1.277	0.0296413	0.145672
18034073	42.8084	92.0941	-1.10698	0.00711115	0.0440253									novel.252	20.7934	41.5647	-1.00115	0.0297675	0.145821
18032257	153.297	25.2896	2.59989	0.00713466	0.0441232									18047330	4.41838	18.8095	-2.09153	0.0297827	0.145821
112095775	51.8801	148.109	-1.5136	0.0071367	0.0441232									18037180	5.08781	0.289829	3.88497	0.0298087	1
18040695	229.402	93.7458	1.29215	0.0071427	0.0441232									18045835	23.9508	64.0429	-1.4189	0.0298502	0.146075
18053793	1.01107	17.1361	-4.06132	0.00714641	0.0441232									18036416	258.101	46.2069	2.48288	0.0298986	0.146202
18049118	35.3732	13.9956	1.34373	0.0071652	0.0441857									18052146	5.74092	49.0968	-3.10439	0.0300337	0.146761
18050925	244.009	114.583	1.09134	0.00718142	0.0442591									18049779	0	4.33177	-4.51578	0.0301522	1
18035117	4966.25	1681.16	1.56275	0.00719083	0.0442773									18038710	2018.04	4140.25	-1.03678	0.0302473	0.147464
18042709	4.91542	20.5392	-2.06996	0.00719089	0.0442773									18040464	1.28219	11.0481	-3.06452	0.030262	0.147499
novel.872	23.8956	71.8163	-1.5839	0.00721703	0.0444249									18034291	28.8199	106.321	-1.88665	0.0302785	0.147543
18052940	4.86766	31.9294	-2.71205	0.00725315	0.044559									18033258	324.847	667.611	-1.03956	0.0304674	0.148014
18036769	46.2677	4.80946	3.27068	0.00726023	0.0445831									18055275	457.22	228.16	1.00258	0.030519	0.148014
18050865	236.749	42.1847	2.48941	0.00729008	0.0447128									18035551	8423.75	3822.64	1.13985	0.0305191	0.148014
112099187	2.42263	13.7119	-2.49825	0.00730734	0.0448052									novel.987	9.646	1.9577	2.31275	0.0306636	0.148446
18041779	3216.5	7325.36	-1.18745	0.00732459	0.0448975									novel.879	42.5145	12.1561	1.79715	0.0307265	0.148651
18040696	915.76	347.365	1.39875	0.00733239	0.0449318									18040535	877.114	2212.77	-1.33516	0.0308335	0.148948
18047125	26.2597	76.4691	-1.54482	0.00733954	0.0449486									18051210	317.723	109.173	1.54038	0.0309398	0.14935
18039606	0.687663	9.95687	-3.83973	0.0073507	0.0450035									18036811	20.5892	104.237	-2.34181	0.0311336	0.150137
18034331	589.185	155.71	1.9202	0.00737109	0.0451084									18040222	0.674721	8.28499	-3.60365	0.0312559	0.150467
18041808	735.744	244.411	1.59009	0.00737734	0.0451084									112096190	68.3448	155.39	-1.18443	0.0312697	0.15048
novel.908	5.5013	35.4364	-2.68388	0.007378	0.0451084									112101124	648.835	1468.02	-1.17794	0.031314	0.150635
18046273	324.638	143.125	1.18213	0.00737888	0.0451084									18043624	129.907	45.0011	1.52909	0.0315186	0.151316
novel.181	8.0932	0	5.5423	0.00740032	0.0452259									18049141	3.50096	15.2662	-2.12822	0.031586	0.151465
18055749	92.1992	293.463	-1.67118	0.00741533	0.045304									112099826	198.814	64.9914	1.61489	0.0315871	0.151465
18056170	329.584	125.44	1.39443	0.00743219	0.0453553									18037877	55.3686	130.631	-1.24146	0.0316926	0.151821
18049934	5.32051	77.1701	-3.86139	0.0074334	0.0453553									novel.689	83.9809	31.5984	1.41269	0.0317179	0.151831
18051345	509.598	233.645	1.12552	0.00743482	0.0453553									18052482	137.933	31.9374	2.10891	0.0317721	0.151978
18036037	30.6458	63.538	-1.05214	0.00746126	0.0454887									18052217	15.7123	65.8818	-2.07331	0.0317797	0.151978
novel.327	20.812	0.94345	4.46332	0.00746498	0.0454887									18052563	368.348	183.46	1.00533	0.0318051	0.152062
18050521	572.606	263.982	1.11737	0.00749868	0.0456222									112097862	17.0108	35.7219	-1.07539	0.031831	0.152112
18031787	168.341	445.24	-1.40415	0.00751625	0.0457154									18032123	34.4763	9.4327	1.86744	0.0318798	0.152308
novel.1065	0.359642	9.42401	-4.65236	0.00753786	0.045806									112098481	0	4.28987	-4.49287	0.0319403	1
112095845	21.8284	51.1427	-1.22564	0.00754893	0.0458539									18038089	19.1518	53.3361	-1.47854	0.0319736	0.152588
112101106	47.9607	154.409	-1.68677	0.00755025	0.0458539									18035199	92.9768	273.99	-1.56034	0.0319838	0.152588
18052920	27.1104	94.358	-1.80352	0.0075589	0.0458928									18035847	0.359469	10.1808	-4.78545	0.0319972	0.152588
112098350	109.95	51.5407	1.09368	0.00757031	0.0459461									18049180	44.7807	12.9433	1.79329	0.032001	0.152588
18043571	6835.08	2801.48	1.28679	0.00757217	0.0459461									18038601	31.2602	123.942	-1.98914	0.032072	0.152852
18036774	57.3888	14.3522	1.99586	0.00758805	0.0459878									112097788	1.75313	8.49917	-2.29742	0.0321719	0.153104
18035343	1523.19	3167.41	-1.05632	0.0075963	0.0460064									18034616	9.29669	45.3017	-2.29217	0.0322489	0.153247
18049028	2179.08	638.582	1.77079	0.00760014	0.0460064									18047264	0.320547	5.25861	-3.82395	0.0324024	1
novel.540	3.246	25.9472	-3.01172	0.00760928	0.046039									18053048	25.2766	90.9107	-1.84959	0.0328148	0.155069
18048703	19.2869	116.806	-2.60102	0.00761003	0.046039									18035739	2.47736	13.7432	-2.48696	0.0328382	0.155142
18038707	812.586	2127.05	-1.38833	0.00761709	0.0460681									18039455	140.629	58.13	1.2735	0.03294	0.155398
18051558	967.742	2536.58	-1.39035	0.00762858	0.0460918									18043448	191.744	77.4852	1.30651	0.0329943	0.155471
18034075	958.15	247.224	1.95474	0.00767249	0.0462524									novel.499	6.38731	30.3225	-2.2555	0.0330683	0.155702
18056045	286.026	99.2708	1.52694	0.00768321	0.0462865									18047584	275.638	99.3587	1.47058	0.0331586	0.156052
18054515	103.959	39.1289	1.41197	0.00771863	0.0464209									18043513	8.25578	20.4742	-1.31085	0.033238	0.156313
18054111	151.495	310.118	-1.0343	0.00773958	0.0465084									18033266	87.8001	212.583	-1.27634	0.0332826	0.156447
novel.251	1.08584	22.9254	-4.42217	0.00774001	0.0465084									novel.11	1.03949	10.1097	-3.29172	0.0332994	0.156489
18045836	1.73266	17.5436	-3.34046	0.00775345	0.0465617									18040548	24.3757	60.6135	-1.31758	0.0333336	0.156561
18034076	15.2775	3.83164	2.00638	0.0077595	0.0465741									112095419	3.5841	20.6075	-2.53659	0.0333774	0.156704
18052057	770.1	119.748	2.68521	0.00777031	0.0466219									112097780	7.18982	1.311	2.4762	0.0334459	0.156889
18054433	66.6108	198.314	-1.57369	0.00780363	0.0467668									18043935	7.53869	1.00656	2.94094	0.0335186	0.157103
18049078	5.34522	45.6207	-3.10037	0.00786413	0.0470328									18050888	847.362	1910.04	-1.17265	0.0335668	0.157254
18037118	200.491	89.1964	1.16732	0.00788155	0.0470921									18041974	95.6978	34.264	1.47915	0.03363	0.157473
18046126	62.1234	254.743	-2.03718	0.00792021	0.0472574									18050694	8.80457	37.22	-2.08346	0.0336377	0.157473
18044312	91.8598	32.0376	1.52443	0.00793153	0.0472928									18050039	19.0527	49.0198	-1.36586	0.0336494	0.15749
novel.1013	0	7.09956	-5.20276	0.00793383	0.0472928									18033211	15.1778	51.1305	-1.756	0.0336858	0.157622
18041137	0	23.5945	-6.93784	0.00793773	0.0472928									18054090	43.0752	126.539	-1.55674	0.0336971	0.157638
18042160	17.9946	46.9309	-1.38892	0.00796881	0.0474365									18031603	760.882	2202.08	-1.53327	0.0337636	0.15776
18048622	427.294	162.274	1.3973	0.00797375	0.0474521									18033828	30.4987	125.951	-2.04796	0.0339361	0.158226
18051365	894.564	224.909	1.99196	0.0080107	0.0475998									18034971	189.67	76.7792	1.30322	0.0339908	0.158367
18041116	0	9.9303	-5.69211	0.00803273	0.047678									18041116	0	4.23744	-4.47662	0.034	1
18038170	26.5202	68.5749	-1.37522	0.00804181	0.047718									18052737	13.1384	2.52275	2.37541	0.0340754	0.158686
novel.100	364.249	113.652	1.68169	0.00808245	0.0478618									18035766	92.2567	18.4839	2.31901	0.0341175	0.158806
18047972	81.6953	17.8111	2.19898	0.00810161	0.0479474									18051380	423.299	1210.6	-1.51622	0.0341867	0.158959
18039157	2739.71	870.441	1.65424	0.00812882	0.0480806									18038200	28.3077	65.2461	-1.19984	0.0342294	0.159024
18041759	410.835	78.5094	2.38822	0.00816444	0.0482354									112100362	15.2141	49.5068	-1.6963	0.0342628	0.159141
18045796	102.715	16.2078	2.66268	0.00817285	0.0482711									18053565	456.796	154.399	1.56463	0.0342876	0.159219
18036649	6.42876	58.7885	-3.19836	0.00819092	0.0483639									18043213	8.66477	26.7423	-1.62797	0.0343427	0.159306
18046582	1349.26	293.516	2.20061	0.00821373	0.0484565									18047200	19.7328	52.287	-1.4076	0.0343601	0.159328
112098132	75.2783	28.701	1.39384	0.00823092	0.0485159									18037945	144.099	40.1035	1.84198	0.0345769	0.159916
18048523	98.3607	38.8714	1.33948	0.00826164	0.0486548									18036967	0	8.8485	-5.54322	0.0346338	0.160061
112098228	10.3373	0.989555	3.42648	0.00827361	0.0486972									18042584	333.638	668.42	-1.00247	0.0346353	0.160061
18046574	196.846	49.5061	1.99173	0.00829473	0.0488052									18034582	3.07954	13.1489	-2.09121	0.0346492	0.160061
18049211	185.499	19.548	3.24627	0.00829674	0.0488052									18032893	2.45618	14.3044	-2.55719	0.034699	0.160178
18040627	30.2516	82.6188	-1.45054	0.00831796	0.0488909									novel.479	8.73774	0.289829	4.66387	0.0347451	0.160315
18039866	0	6.65849	-5.11197	0.00835714	0.0490756									18048365	8.13027	0	5.52087	0.034926	0.160937
18042353	116.832	360.073	-1.62475	0.00843632	0.0494695									18039803	230.402	90.1904	1.35341	0.0349737	0.161027
112096700	11.3257	36.54	-1.69612	0.00848414	0.049694									18035761	1531.19	3345.17	-1.12749	0.0350258	0.161166
18047879	404.827	196.987	1.0399	0.0084971	0.04975									18033705	7.9866	19.3733	-1.28156	0.0351109	0.161342
18036990	69.5314	23.6488	1.55706	0.0085003	0.04975									18031437	227.768	593.107	-1.381	0.035171	0.161555
18040047	0.721589	11.6371	-4.03904	0.00850238	0.04975									18052948	18.9201	6.3565	1.56963	0.0352112	0.161697
18053091	2311.71	1077.37	1.10157	0.008539	0.0499139									18052891	12.0172	26.4572	-1.14237	0.0352219	0.161697
18045510	587.682	1793.42	-1.60975	0.00854317	0.049924									18041643	12.6208	30.1286	-1.26307	0.0352266	0.161697
novel.708	1.01338	14.2948	-3.79907	0.00855745	0.0499646									18037485	15.3941	4.45423	1.7819	0.0352642	0.161793
18044719	87.6025	14.5515	2.59385	0.00860056	0.0501513									112100009	18.3517	59.1907	-1.6853	0.0352746	0.161803
18036123	37.449	100.318	-1.41982	0.00860642	0.0501513									18049102	6.99133	18.6157	-1.42124	0.0354686	0.162388
112097057	166.771	42.6718	1.96695	0.00860691	0.0501513									112101094	26.5434	3.0343	3.14069	0.0356494	0.162853
112101094	26.926	1.51499	4.13367	0.00860909	0.0501513									18048848	82.358	224.348	-1.44504	0.0356547	0.162853
18053424	286.762	82.9278	1.79001	0.00862604	0.0502357									18050406	18.0114	47.7168	-1.4066	0.0357707	0.163159
18048646	8554.51	2328.29	1.87743	0.00865381	0.0503687									novel.56	21.829	92.549	-2.08513	0.0358544	0.163198
18054697	9.64544	66.4134	-2.78863	0.00866486	0.0504187									18038096	52.9567	20.1394	1.39764	0.0359191	0.163337
18037243	7.51653	0.314483	4.47435	0.00867212	0.0504222									112096813	1.31581	9.10997	-2.75773	0.0359974	0.163431
18035872	33.4459	68.2096	-1.03043	0.00867288	0.0504222									18050399	170.833	566.052	-1.72866	0.0360338	0.163482
18049690	6.96458	31.5704	-2.18299	0.00869085	0.0505123									18032533	36.1885	9.57084	1.9117	0.0361268	0.163638
18055092	36.1712	15.4109	1.23076	0.00871835	0.0506001									18034066	24.5923	11.4099	1.1196	0.0361665	0.163742
18038803	19.4365	831.463	-5.41962	0.0087442	0.0507358									112098204	20.9616	47.7634	-1.19406	0.036217	0.163875
18054703	480.099	1108.4	-1.20718	0.00876261	0.0508281									18034358	21.8223	45.7209	-1.06845	0.0362296	0.163876
18036428	4392.2	1366.98	1.68397	0.00877386	0.0508645									18049063	14.9641	5.36754	1.47434	0.036319	0.164165
18047806	74.1861	36.149	1.03936	0.00879793	0.0509411									18050523	67.7355	25.5469	1.40541	0.0363399	0.164185
18038016	427.565	116.516	1.87624	0.00880321	0.0509478									18037388	27.6262	10.9538	1.341	0.0364204	0.164358
18047734	3.14652	15.5606	-2.30689	0.00880776	0.0509597									112098264	104.255	240.098	-1.20309	0.0364603	0.164387
18043840	46.884	15.986	1.55828	0.00885439	0.051157									18052010	20.2147	56.2363	-1.47679	0.0365168	0.164566
112096660	38.8847	11.2074	1.78928	0.00886277	0.051191									112096776	23.8815	58.0296	-1.2877	0.0366164	0.1649
18034097	25474.1	6996.89	1.86425	0.00887716	0.0512439									18054752	5.25409	18.2159	-1.79676	0.0367686	0.165261
18044463	735.105	2030.44	-1.46596	0.0088836	0.0512533									18037360	7.58106	23.9871	-1.65903	0.0368399	0.16545
18033764	375.7	100.068	1.90916	0.00892456	0.0514169									18041891	11.9619	34.9886	-1.55657	0.0368498	0.165456
112101093	54.5982	3.79685	3.84729	0.00896121	0.051599									18039167	599.468	274.901	1.12436	0.0369144	0.165708
18044661	94.9659	193.019	-1.02555	0.00897282	0.0516367									18038506	115.131	240.421	-1.06336	0.0369457	0.165781
18054527	255.339	108.764	1.23195	0.00898025	0.0516649									novel.728	3.84984	0	4.43895	0.0370203	1
18038316	44.4162	20.2552	1.12906	0.0090413	0.051943									18055944	0.641094	6.99759	-3.38912	0.0370273	1
novel.475	5.19799	37.2159	-2.83621	0.00905938	0.0520101									112096758	6.97359	19.4208	-1.48606	0.0372251	0.166511
18051541	29.2359	4.51803	2.70233	0.00908586	0.0521256									18055092	35.6886	15.1425	1.2321	0.037269	0.166611
112095802	76.796	33.9128	1.18175	0.00912814	0.0523094									18040739	10422.4	4745.76	1.13501	0.0373467	0.166808
18048692	441.518	2400.26	-2.44248	0.00924534	0.0528475									18056142	41.5602	85.8839	-1.05218	0.0375433	0.167256
18045314	67.0326	167.615	-1.3249	0.00924925	0.0528551									18039588	462.021	125.876	1.87546	0.0375458	0.167256
18048926	70.7668	16.7989	2.0727	0.00925705	0.052884									112098106	7.5935	22.2776	-1.5552	0.0376202	0.167347
18045451	391.365	89.3854	2.13066	0.00928947	0.0530107									18038629	91.4241	39.6799	1.2021	0.0376406	0.167353
18043171	341.265	131.781	1.37334	0.00935416	0.0532757									18037785	1286.87	3147.7	-1.29039	0.0377158	0.167574
18045099	268.031	88.2557	1.60304	0.00935722	0.0532782									18055342	11.3832	2.63661	2.12685	0.0377358	0.167624
18040168	18.317	0.675071	4.80799	0.00939025	0.0533918									112100000	1197.52	188.575	2.6669	0.0378013	0.167869
18034357	1203.37	287.098	2.06766	0.00940951	0.0534751									18035444	380.854	158.055	1.26827	0.0379267	0.168204
18038200	28.682	61.2018	-1.09118	0.00941872	0.0534941									18052697	39.6571	16.5246	1.25467	0.0379641	0.168332
18051562	240.871	492.344	-1.03177	0.00942807	0.0535323									18041019	1.03419	6.53847	-2.67033	0.0380103	1
18043233	0	7.65195	-5.31585	0.0094395	0.0535629									18037611	2.07368	8.77332	-2.08076	0.0380132	0.168425
18044350	874.307	209.621	2.06041	0.00944133	0.0535629									18035422	2.67585	10.6913	-1.98422	0.0380339	0.168425
18036178	63.5154	17.1326	1.89227	0.00944616	0.0535755									18034523	2096.09	685.354	1.6127	0.0380548	0.168467
18044224	667.582	137.45	2.28034	0.00946184	0.0536313									112100401	17.2166	47.8247	-1.47243	0.0381694	0.168859
18036587	1013.67	275.724	1.87848	0.00948459	0.0537188									112100279	10.6148	1.24096	3.07874	0.0382084	0.168955
18048828	482.995	57.3947	3.07331	0.00949762	0.0537777									18035658	15.5725	65.0837	-2.06749	0.0384076	0.169319
18035001	36.8022	7.62458	2.27434	0.00951518	0.0538324									18040294	17.872	40.363	-1.16868	0.0384928	0.169484
112100061	2.48818	17.701	-2.84565	0.00952242	0.0538584									18044131	13.8323	4.85792	1.51532	0.038621	0.169918
18036008	25.2229	3.80076	2.73288	0.00953821	0.0539328									18046909	18.8706	4.5621	2.05459	0.0386787	0.169918
18056092	2005.15	428.51	2.22643	0.00954716	0.053963									18035979	13.1258	35.0402	-1.42187	0.0387009	0.169918
18050734	0.651431	16.4509	-4.60743	0.00956508	0.0540398									18047507	15.0352	2.49654	2.58224	0.0387171	0.169936
18035044	132.038	20.3192	2.69953	0.00962377	0.0543263									112096650	6.49736	20.4956	-1.64974	0.0387347	0.169975
18034834	83.929	227.589	-1.44056	0.00964725	0.0543987									18042754	4.2199	13.4912	-1.68974	0.038926	0.170495
18051055	12.0585	1.91778	2.66629	0.00969925	0.0546315									18049052	194.227	70.0656	1.47161	0.0389557	0.170495
18032893	2.48818	23.9934	-3.27834	0.00970442	0.0546456									18045131	11.847	39.7028	-1.74474	0.0391328	0.170878
18039282	212.293	97.0485	1.13151	0.00972282	0.054719									18053140	136.283	47.2925	1.52452	0.0393481	0.171359
18051148	255.397	513.508	-1.00828	0.00977362	0.0549594									18046963	34.395	90.27	-1.39578	0.0393924	0.171391
18052310	9.63816	36.7161	-1.92681	0.00980037	0.0550796									18034963	248.535	533.709	-1.10242	0.0394724	0.171507
18042826	491.206	112.983	2.12021	0.00981632	0.055154									18049678	68.7289	171.537	-1.31775	0.0395817	0.17184
18037959	782.592	193.768	2.01432	0.0098305	0.0552033									novel.933	18.6707	5.86449	1.68078	0.0396075	0.171876
18049864	1185.18	3883.23	-1.71226	0.00983781	0.0552033									18041706	618.049	1802.13	-1.5441	0.0396518	0.17203
18040074	24.0459	81.4091	-1.7619	0.00983832	0.0552033									18051541	28.8424	12.8123	1.17098	0.0396974	0.172146
18052146	5.78654	57.8944	-3.32987	0.00983862	0.0552033									18040097	13.496	3.19866	2.07927	0.0397051	0.172146
18041417	264.317	49.6822	2.412	0.00984244	0.0552096									18042995	159.53	65.8653	1.27886	0.0397469	0.172227
18052316	46.1526	129.709	-1.49324	0.00985883	0.0552862									18047175	24.6308	49.2696	-1.00435	0.0397477	0.172227
112100859	22.7779	2.53892	3.16869	0.00988672	0.0553971									18034803	87.1678	211.291	-1.27795	0.0397556	0.172227
18040844	174.48	86.0286	1.02206	0.0099076	0.0554833									18033789	64.1092	142.246	-1.14936	0.0398964	0.172478
18054367	7727.89	3232.93	1.25727	0.00991025	0.0554833									18040604	31.1646	99.3342	-1.6759	0.0400193	0.172857
18037980	105.855	36.6553	1.53349	0.00991972	0.0555058									novel.775	13.9688	3.57014	1.97592	0.0401026	0.173047
18049528	92.4108	11.3523	3.02505	0.00994989	0.0556442									18037099	2910.55	1312.06	1.14948	0.0403158	0.173438
18039272	0	9.31656	-5.60024	0.00997428	0.0557194									18052205	795.656	360.353	1.14225	0.0403399	0.173438
18044295	180.349	45.6135	1.98388	0.0100002	0.0557879									18031258	3.80033	20.6684	-2.4464	0.0404139	0.173602
18034038	62.0842	146.467	-1.2399	0.0100274	0.0558875									18036415	9.01364	36.8347	-2.03018	0.0405534	0.17396
18047767	645.088	120.451	2.42123	0.010029	0.0558875									18050164	9.03525	27.4084	-1.59377	0.0406173	0.174017
18046731	203.84	97.3525	1.06878	0.0100432	0.0559511									18040047	0.713643	7.17056	-3.36237	0.0407868	1
18051942	1.69643	20.093	-3.55258	0.0100479	0.0559511									novel.899	3.07954	13.6207	-2.14417	0.0409984	0.17522
18046066	2774.54	131.567	4.39836	0.0100648	0.0559956									18032583	0	3.79293	-4.32136	0.041001	1
18036458	50.0816	145.521	-1.54029	0.0100864	0.0561002									112101131	23.5683	52.5142	-1.15998	0.0413094	0.17628
novel.810	47.7999	12.9634	1.88381	0.010104	0.0561676									18052744	105.167	47.1067	1.15925	0.0413349	0.17628
18045394	667.174	247.741	1.42948	0.0101166	0.0562071									novel.741	29.9283	65.8195	-1.13442	0.0413704	0.176393
18048582	1162.77	3370.44	-1.53549	0.0101573	0.0563717									novel.579	3.71004	0	4.39137	0.0413761	1
18043476	192.679	81.6824	1.23886	0.0101654	0.0563822									18045062	393.745	181.109	1.11967	0.0414108	0.176488
18038967	0.723894	16.24	-4.51526	0.0101724	0.0563944									112097876	25.6975	8.88525	1.5297	0.0416465	0.177106
18050014	9.58413	0.652019	3.91157	0.0101838	0.0564267									18035035	4.90706	0.330653	3.82662	0.0416628	1
18035210	11.4667	78.1424	-2.773	0.0102097	0.0565504									18033777	79.4144	36.1076	1.13779	0.0418382	0.177824
novel.635	2.16477	19.2199	-3.17114	0.0102131	0.0565504									18037812	100.292	27.828	1.84484	0.0418785	0.177861
18035069	13.5517	1.95606	2.81542	0.0102191	0.0565504									18055681	22.1131	9.30916	1.25203	0.0423222	0.179239
18042113	21.8847	55.4271	-1.34205	0.0102215	0.0565504									18046388	0.713643	10.8748	-3.95209	0.0424722	0.17963
18046780	60.3722	167.367	-1.47243	0.010222	0.0565504									18055959	145.325	9.93418	3.87233	0.0426319	0.179927
18048916	15558.9	3853.59	2.01348	0.0102444	0.0566551									18035276	33.4623	67.4302	-1.00954	0.0427506	0.180344
18054865	121.029	361.569	-1.57994	0.0102731	0.0567724									18050127	19.8783	44.1695	-1.14979	0.0428262	0.180552
18051352	225.435	86.2129	1.38521	0.0102756	0.0567724									18046850	34.7895	13.5466	1.36525	0.0430433	0.181115
18048558	224.411	101.32	1.14802	0.0102813	0.0567821									18051902	101.712	36.3946	1.48617	0.0430686	0.181119
18042367	16.0083	40.5717	-1.33852	0.0102845	0.0567845									18042160	17.797	36.8685	-1.05614	0.0430813	0.181119
18043954	11553.3	4773.08	1.27534	0.0103074	0.0568495									18040793	2.81565	11.1631	-2.00818	0.0430817	0.181119
18052841	447.745	222.95	1.0063	0.0103153	0.0568624									18052952	0	8.62678	-5.50745	0.0431136	0.181119
novel.673	2.41802	13.8768	-2.51897	0.0103287	0.0569052									18039400	1.07841	12.8543	-3.59442	0.0431303	0.18113
18034104	82.7389	177.165	-1.09697	0.0103504	0.0569919									112100281	25.9144	61.3838	-1.24868	0.0431803	0.181242
18035109	95.365	325.295	-1.77045	0.0103592	0.0569919									novel.246	19.7064	7.69672	1.36003	0.0433252	0.181462
18046910	847.532	215.273	1.97735	0.0103636	0.0569919									18036451	22.1255	44.4722	-1.00767	0.0436635	0.18253
18053836	5.41768	48.0792	-3.15815	0.010373	0.0569919									112101455	0	4.32016	-4.51124	0.0437442	1
18049575	2719.48	12855.1	-2.2409	0.0103756	0.0569919									18048627	4.10843	21.609	-2.39626	0.0438115	0.182852
18049839	218.336	754.691	-1.78988	0.0103779	0.0569919									novel.497	7.31188	1.20014	2.55496	0.0440279	0.183426
18043939	5.98973	0	5.10389	0.0103814	0.0569959									18053699	55.3457	15.7046	1.81441	0.0442524	0.183907
18050402	206.222	36.3165	2.5054	0.0104219	0.0571568									112100318	25.6544	11.2552	1.18834	0.0442669	0.183928
112101116	42.8097	5.41538	2.9855	0.0104445	0.0572653									112101020	0.359469	5.19719	-3.81	0.0443174	1
18039416	10.4638	62.3051	-2.57563	0.0104691	0.0573449									18044125	898.334	296.94	1.59667	0.0443769	0.184228
18035509	6172.39	2368.12	1.38212	0.0104703	0.0573449									112095815	9.59993	24.7572	-1.36961	0.0444069	0.184314
18040138	19.2921	3.47105	2.47938	0.0105019	0.0574226									18055258	20.0374	8.9699	1.15852	0.0444784	0.184415
[truncated: 861 more rows]

## Sheet: Table S5
Table S5 Gene ontology (GO) annotation of the DEGs in three comparisons.
HAM vs HM									HDM vs HM									HAM vs HDM
Category	GOID	Description	pvalue	padj	Count	Up	Down		Category	GOID	Description	pvalue	padj	Count	Up	Down		Category	GOID	Description	pvalue	padj	Count	Up	Down
BP	GO:0006022	aminoglycan metabolic process	0.00015722	0.00551843	8	1	7		BP	GO:0006022	aminoglycan metabolic process	8.56061e-05	0.00139538	4	0	4		BP	GO:0071554	cell wall organization or biogenesis	0.000826447	0.206924	15	10	5
BP	GO:0006026	aminoglycan catabolic process	0.00015722	0.00551843	8	1	7		BP	GO:0006026	aminoglycan catabolic process	8.56061e-05	0.00139538	4	0	4		BP	GO:0042545	cell wall modification	0.00130964	0.206924	10	9	1
BP	GO:0006030	chitin metabolic process	0.00015722	0.00551843	8	1	7		BP	GO:0006030	chitin metabolic process	8.56061e-05	0.00139538	4	0	4		BP	GO:0045229	external encapsulating structure organization	0.00683365	0.207792	10	9	1
BP	GO:0006032	chitin catabolic process	0.00015722	0.00551843	8	1	7		BP	GO:0006032	chitin catabolic process	8.56061e-05	0.00139538	4	0	4		BP	GO:0071555	cell wall organization	0.00683365	0.207792	10	9	1
BP	GO:0006040	amino sugar metabolic process	0.00015722	0.00551843	8	1	7		BP	GO:0006040	amino sugar metabolic process	8.56061e-05	0.00139538	4	0	4		BP	GO:0005975	carbohydrate metabolic process	0.00951157	0.207792	61	42	19
BP	GO:0016998	cell wall macromolecule catabolic process	0.00015722	0.00551843	8	1	7		BP	GO:0016998	cell wall macromolecule catabolic process	8.56061e-05	0.00139538	4	0	4		BP	GO:0006022	aminoglycan metabolic process	0.00986355	0.207792	5	1	4
BP	GO:0044036	cell wall macromolecule metabolic process	0.00015722	0.00551843	8	1	7		BP	GO:0044036	cell wall macromolecule metabolic process	8.56061e-05	0.00139538	4	0	4		BP	GO:0006026	aminoglycan catabolic process	0.00986355	0.207792	5	1	4
BP	GO:0046348	amino sugar catabolic process	0.00015722	0.00551843	8	1	7		BP	GO:0046348	amino sugar catabolic process	8.56061e-05	0.00139538	4	0	4		BP	GO:0006030	chitin metabolic process	0.00986355	0.207792	5	1	4
BP	GO:1901071	glucosamine-containing compound metabolic process	0.00015722	0.00551843	8	1	7		BP	GO:1901071	glucosamine-containing compound metabolic process	8.56061e-05	0.00139538	4	0	4		BP	GO:0006032	chitin catabolic process	0.00986355	0.207792	5	1	4
BP	GO:1901072	glucosamine-containing compound catabolic process	0.00015722	0.00551843	8	1	7		BP	GO:1901072	glucosamine-containing compound catabolic process	8.56061e-05	0.00139538	4	0	4		BP	GO:0006040	amino sugar metabolic process	0.00986355	0.207792	5	1	4
BP	GO:0042737	drug catabolic process	0.000593851	0.0189493	8	1	7		BP	GO:0042737	drug catabolic process	0.000151388	0.00224329	4	0	4		BP	GO:0016998	cell wall macromolecule catabolic process	0.00986355	0.207792	5	1	4
BP	GO:0071554	cell wall organization or biogenesis	0.000725209	0.0212123	18	10	8		BP	GO:1901136	carbohydrate derivative catabolic process	0.000381283	0.00517909	4	0	4		BP	GO:0044036	cell wall macromolecule metabolic process	0.00986355	0.207792	5	1	4
BP	GO:1901136	carbohydrate derivative catabolic process	0.00399583	0.107887	8	1	7		BP	GO:0046351	disaccharide biosynthetic process	0.00218709	0.0274228	3	1	2		BP	GO:0046348	amino sugar catabolic process	0.00986355	0.207792	5	1	4
BP	GO:0042545	cell wall modification	0.00941593	0.236071	10	9	1		BP	GO:0045454	cell redox homeostasis	0.00358832	0.0410364	6	1	5		BP	GO:1901071	glucosamine-containing compound metabolic process	0.00986355	0.207792	5	1	4
BP	GO:0006855	drug transmembrane transport	0.0180064	0.371778	15	4	11		BP	GO:0019725	cellular homeostasis	0.00403958	0.0410364	6	1	5		BP	GO:1901072	glucosamine-containing compound catabolic process	0.00986355	0.207792	5	1	4
BP	GO:0015893	drug transport	0.0180064	0.371778	15	4	11		BP	GO:0042592	homeostatic process	0.00428037	0.0410364	6	1	5		BP	GO:0030001	metal ion transport	0.011385	0.224854	21	8	13
BP	GO:0042493	response to drug	0.0180064	0.371778	15	4	11		BP	GO:0009312	oligosaccharide biosynthetic process	0.00442093	0.0410364	3	1	2		BP	GO:1901136	carbohydrate derivative catabolic process	0.0137767	0.256084	6	2	4
BP	GO:0042221	response to chemical	0.0249099	0.485742	26	12	14		BP	GO:1901565	organonitrogen compound catabolic process	0.00453162	0.0410364	6	0	6		BP	GO:0006633	fatty acid biosynthetic process	0.0159273	0.279612	7	7	0
BP	GO:0006801	superoxide metabolic process	0.0338604	0.59425	5	1	4		BP	GO:0005984	disaccharide metabolic process	0.0132987	0.114088	3	1	2		BP	GO:0042737	drug catabolic process	0.0190871	0.317449	5	1	4
BP	GO:0072593	reactive oxygen species metabolic process	0.0338604	0.59425	5	1	4		BP	GO:0065008	regulation of biological quality	0.0149913	0.117028	6	1	5		BP	GO:0006820	anion transport	0.0262701	0.415067	10	5	5
BP	GO:0006631	fatty acid metabolic process	0.0411204	0.61804	10	8	2		BP	GO:0034637	cellular carbohydrate biosynthetic process	0.01561	0.117028	4	2	2		BP	GO:0006928	movement of cell or subcellular component	0.0443687	0.59544	10	10	0
BP	GO:0045229	external encapsulating structure organization	0.0411204	0.61804	10	9	1		BP	GO:0009605	response to external stimulus	0.0157952	0.117028	2	0	2		BP	GO:0007018	microtubule-based movement	0.0443687	0.59544	10	10	0
BP	GO:0071555	cell wall organization	0.0411204	0.61804	10	9	1		BP	GO:0071554	cell wall organization or biogenesis	0.0187192	0.129867	4	0	4		BP	GO:0006631	fatty acid metabolic process	0.0458119	0.59544	8	7	1
BP	GO:0005975	carbohydrate metabolic process	0.0422592	0.61804	74	51	23		BP	GO:0009311	oligosaccharide metabolic process	0.0191216	0.129867	3	1	2		BP	GO:0006801	superoxide metabolic process	0.0471076	0.59544	4	2	2
BP	GO:0030001	metal ion transport	0.0448545	0.629757	24	9	15		BP	GO:0017144	drug metabolic process	0.0233352	0.151501	5	0	5		BP	GO:0072593	reactive oxygen species metabolic process	0.0471076	0.59544	4	2	2
BP	GO:0006928	movement of cell or subcellular component	0.0616037	0.800848	12	12	0		BP	GO:1901575	organic substance catabolic process	0.02445	0.151501	7	0	7		BP	GO:0015849	organic acid transport	0.0620915	0.726701	5	3	2
BP	GO:0007018	microtubule-based movement	0.0616037	0.800848	12	12	0		BP	GO:0005992	trehalose biosynthetic process	0.0252358	0.151501	2	0	2		BP	GO:0046942	carboxylic acid transport	0.0620915	0.726701	5	3	2
BP	GO:0006633	fatty acid biosynthetic process	0.0687899	0.86233	7	7	0		BP	GO:0016051	carbohydrate biosynthetic process	0.0260248	0.151501	4	2	2		BP	GO:0015711	organic anion transport	0.0743836	0.798046	5	3	2
BP	GO:0015849	organic acid transport	0.0820291	0.94327	6	3	3		BP	GO:0009056	catabolic process	0.0291504	0.161596	7	0	7		BP	GO:0007017	microtubule-based process	0.0757638	0.798046	11	11	0
BP	GO:0046942	carboxylic acid transport	0.0820291	0.94327	6	3	3		BP	GO:0009057	macromolecule catabolic process	0.0297415	0.161596	5	0	5		BP	GO:0072330	monocarboxylic acid biosynthetic process	0.0757638	0.798046	11	10	1
BP	GO:0006820	anion transport	0.0833087	0.94327	11	7	4		BP	GO:0005991	trehalose metabolic process	0.0364245	0.191522	2	0	2		BP	GO:0000041	transition metal ion transport	0.0896231	0.911509	3	1	2
BP	GO:0015711	organic anion transport	0.0991512	1	6	3	3		BP	GO:0044248	cellular catabolic process	0.0468159	0.238469	6	0	6		BP	GO:0032787	monocarboxylic acid metabolic process	0.0923047	0.911509	13	11	2
BP	GO:0006952	defense response	0.0993078	1	10	5	5		BP	GO:0044262	cellular carbohydrate metabolic process	0.087976	0.427741	4	2	2		BP	GO:0009733	response to auxin	0.0960494	0.919745	7	5	2
BP	GO:0051704	multi-organism process	0.108355	1	14	3	11		BP	GO:0009308	amine metabolic process	0.0892221	0.427741	2	0	2		BP	GO:0008610	lipid biosynthetic process	0.121895	1	16	15	1
BP	GO:0032501	multicellular organismal process	0.114246	1	16	6	10		BP	GO:0051704	multi-organism process	0.118491	0.551829	3	0	3		BP	GO:0006811	ion transport	0.124042	1	36	14	22
BP	GO:0032787	monocarboxylic acid metabolic process	0.124422	1	16	12	4		BP	GO:0006629	lipid metabolic process	0.150066	0.672288	7	4	3		BP	GO:0032501	multicellular organismal process	0.129759	1	12	6	6
BP	GO:0015979	photosynthesis	0.140567	1	10	10	0		BP	GO:1901135	carbohydrate derivative metabolic process	0.156647	0.672288	5	0	5		BP	GO:0015979	photosynthesis	0.129904	1	8	8	0
BP	GO:0007275	multicellular organism development	0.143626	1	5	3	2		BP	GO:0016054	organic acid catabolic process	0.165764	0.672288	1	0	1		BP	GO:0051726	regulation of cell cycle	0.153194	1	5	2	3
BP	GO:0032502	developmental process	0.143626	1	5	3	2		BP	GO:0046395	carboxylic acid catabolic process	0.165764	0.672288	1	0	1		BP	GO:0051704	multi-organism process	0.177034	1	10	4	6
BP	GO:0048856	anatomical structure development	0.143626	1	5	3	2		BP	GO:0006952	defense response	0.17357	0.672288	2	0	2		BP	GO:0008037	cell recognition	0.186884	1	9	3	6
BP	GO:0006629	lipid metabolic process	0.145429	1	43	32	11		BP	GO:0005985	sucrose metabolic process	0.180761	0.672288	1	1	0		BP	GO:0009856	pollination	0.186884	1	9	3	6
BP	GO:0005992	trehalose biosynthetic process	0.145844	1	4	2	2		BP	GO:0006778	porphyrin-containing compound metabolic process	0.180761	0.672288	1	0	1		BP	GO:0009875	pollen-pistil interaction	0.186884	1	9	3	6
BP	GO:0000003	reproduction	0.152604	1	13	3	10		BP	GO:0006576	cellular biogenic amine metabolic process	0.209958	0.672288	1	0	1		BP	GO:0044706	multi-multicellular organism process	0.186884	1	9	3	6
BP	GO:0022414	reproductive process	0.152604	1	13	3	10		BP	GO:0006766	vitamin metabolic process	0.209958	0.672288	1	0	1		BP	GO:0048544	recognition of pollen	0.186884	1	9	3	6
BP	GO:0009733	response to auxin	0.160673	1	8	6	2		BP	GO:0006767	water-soluble vitamin metabolic process	0.209958	0.672288	1	0	1		BP	GO:0005992	trehalose biosynthetic process	0.196248	1	3	1	2
BP	GO:0046351	disaccharide biosynthetic process	0.176614	1	4	2	2		BP	GO:0006801	superoxide metabolic process	0.209958	0.672288	1	0	1		BP	GO:0042221	response to chemical	0.219289	1	16	9	7
BP	GO:0006811	ion transport	0.181138	1	46	22	24		BP	GO:0009110	vitamin biosynthetic process	0.209958	0.672288	1	0	1		BP	GO:0045786	negative regulation of cell cycle	0.226467	1	3	1	2
BP	GO:0007017	microtubule-based process	0.209991	1	12	12	0		BP	GO:0042364	water-soluble vitamin biosynthetic process	0.209958	0.672288	1	0	1		BP	GO:0046351	disaccharide biosynthetic process	0.226467	1	3	1	2
BP	GO:0072330	monocarboxylic acid biosynthetic process	0.209991	1	12	10	2		BP	GO:0044106	cellular amine metabolic process	0.209958	0.672288	1	0	1		BP	GO:0007049	cell cycle	0.239367	1	6	3	3
BP	GO:0009605	response to external stimulus	0.220568	1	3	0	3		BP	GO:0072593	reactive oxygen species metabolic process	0.209958	0.672288	1	0	1		BP	GO:0006812	cation transport	0.240053	1	24	9	15
BP	GO:0006979	response to oxidative stress	0.226227	1	13	8	5		BP	GO:0044282	small molecule catabolic process	0.238123	0.672288	1	0	1		BP	GO:0045017	glycerolipid biosynthetic process	0.245841	1	4	3	1
BP	GO:0009308	amine metabolic process	0.234248	1	6	0	6		BP	GO:0048583	regulation of response to stimulus	0.238123	0.672288	1	0	1		BP	GO:0000003	reproduction	0.25848	1	9	3	6
BP	GO:0005991	trehalose metabolic process	0.24356	1	4	2	2		BP	GO:0006006	glucose metabolic process	0.251831	0.672288	1	0	1		BP	GO:0022414	reproductive process	0.25848	1	9	3	6
BP	GO:0008037	cell recognition	0.262837	1	11	3	8		BP	GO:0006334	nucleosome assembly	0.251831	0.672288	1	0	1		BP	GO:0009719	response to endogenous stimulus	0.259706	1	8	5	3
BP	GO:0009856	pollination	0.262837	1	11	3	8		BP	GO:0031497	chromatin assembly	0.251831	0.672288	1	0	1		BP	GO:0009725	response to hormone	0.259706	1	8	5	3
BP	GO:0009875	pollen-pistil interaction	0.262837	1	11	3	8		BP	GO:0045786	negative regulation of cell cycle	0.251831	0.672288	1	1	0		BP	GO:0010033	response to organic substance	0.259706	1	8	5	3
BP	GO:0044706	multi-multicellular organism process	0.262837	1	11	3	8		BP	GO:0033013	tetrapyrrole metabolic process	0.265294	0.672288	1	0	1		BP	GO:0005991	trehalose metabolic process	0.289014	1	3	1	2
BP	GO:0048544	recognition of pollen	0.262837	1	11	3	8		BP	GO:0034728	nucleosome organization	0.265294	0.672288	1	0	1		BP	GO:0044255	cellular lipid metabolic process	0.294821	1	16	14	2
BP	GO:0045454	cell redox homeostasis	0.270356	1	15	7	8		BP	GO:0006323	DNA packaging	0.278516	0.672288	1	0	1		BP	GO:0042440	pigment metabolic process	0.305489	1	2	1	1
BP	GO:0033013	tetrapyrrole metabolic process	0.278914	1	4	3	1		BP	GO:0006333	chromatin assembly or disassembly	0.278516	0.672288	1	0	1		BP	GO:0006629	lipid metabolic process	0.312104	1	30	25	5
BP	GO:0006812	cation transport	0.286164	1	31	13	18		BP	GO:0007275	multicellular organism development	0.278516	0.672288	1	0	1		BP	GO:0007275	multicellular organism development	0.3208	1	3	3	0
BP	GO:0019725	cellular homeostasis	0.302568	1	15	7	8		BP	GO:0032502	developmental process	0.278516	0.672288	1	0	1		BP	GO:0032502	developmental process	0.3208	1	3	3	0
BP	GO:0009719	response to endogenous stimulus	0.304668	1	10	7	3		BP	GO:0048856	anatomical structure development	0.278516	0.672288	1	0	1		BP	GO:0033013	tetrapyrrole metabolic process	0.3208	1	3	2	1
BP	GO:0009725	response to hormone	0.304668	1	10	7	3		BP	GO:0065004	protein-DNA complex assembly	0.278516	0.672288	1	0	1		BP	GO:0048856	anatomical structure development	0.3208	1	3	3	0
BP	GO:0010033	response to organic substance	0.304668	1	10	7	3		BP	GO:0046700	heterocycle catabolic process	0.286155	0.672288	2	0	2		BP	GO:0006952	defense response	0.339001	1	6	5	1
BP	GO:0033014	tetrapyrrole biosynthetic process	0.307352	1	3	3	0		BP	GO:0008610	lipid biosynthetic process	0.291479	0.672288	3	1	2		BP	GO:0009308	amine metabolic process	0.349761	1	4	0	4
BP	GO:0009312	oligosaccharide biosynthetic process	0.31499	1	4	2	2		BP	GO:0022402	cell cycle process	0.291503	0.672288	1	1	0		BP	GO:0009312	oligosaccharide biosynthetic process	0.352606	1	3	1	2
BP	GO:0022402	cell cycle process	0.31499	1	4	4	0		BP	GO:0071824	protein-DNA complex subunit organization	0.291503	0.672288	1	0	1		BP	GO:0022402	cell cycle process	0.352606	1	3	2	1
BP	GO:0042592	homeostatic process	0.319078	1	15	7	8		BP	GO:0019439	aromatic compound catabolic process	0.292837	0.672288	2	0	2		BP	GO:0006979	response to oxidative stress	0.353444	1	9	5	4
BP	GO:0065008	regulation of biological quality	0.344169	1	19	9	10		BP	GO:0044270	cellular nitrogen compound catabolic process	0.292837	0.672288	2	0	2		BP	GO:0006778	porphyrin-containing compound metabolic process	0.389901	1	2	1	1
BP	GO:0006284	base-excision repair	0.351399	1	3	3	0		BP	GO:1901361	organic cyclic compound catabolic process	0.292837	0.672288	2	0	2		BP	GO:0032268	regulation of cellular protein metabolic process	0.389901	1	2	1	1
BP	GO:0051726	regulation of cell cycle	0.380348	1	5	4	1		BP	GO:0006950	response to stress	0.307058	0.691321	5	0	5		BP	GO:0015698	inorganic anion transport	0.415473	1	3	1	2
BP	GO:0016052	carbohydrate catabolic process	0.392115	1	7	3	4		BP	GO:0005975	carbohydrate metabolic process	0.30961	0.691321	9	3	6		BP	GO:0006855	drug transmembrane transport	0.427405	1	7	3	4
BP	GO:0048583	regulation of response to stimulus	0.395096	1	3	1	2		BP	GO:0000003	reproduction	0.326094	0.693327	2	0	2		BP	GO:0015893	drug transport	0.427405	1	7	3	4
BP	GO:0044255	cellular lipid metabolic process	0.397153	1	20	18	2		BP	GO:0022414	reproductive process	0.326094	0.693327	2	0	2		BP	GO:0042493	response to drug	0.427405	1	7	3	4
BP	GO:0005984	disaccharide metabolic process	0.412109	1	5	2	3		BP	GO:0009072	aromatic amino acid family metabolic process	0.32909	0.693327	1	0	1		BP	GO:0033014	tetrapyrrole biosynthetic process	0.430405	1	2	2	0
BP	GO:0034637	cellular carbohydrate biosynthetic process	0.42091	1	9	5	4		BP	GO:0006720	isoprenoid metabolic process	0.341175	0.693327	1	0	1		BP	GO:0051246	regulation of protein metabolic process	0.430405	1	2	1	1
BP	GO:0008610	lipid biosynthetic process	0.420942	1	17	16	1		BP	GO:0008299	isoprenoid biosynthetic process	0.341175	0.693327	1	0	1		BP	GO:0046486	glycerolipid metabolic process	0.436471	1	5	4	1
BP	GO:0045786	negative regulation of cell cycle	0.437966	1	3	3	0		BP	GO:0019318	hexose metabolic process	0.341175	0.693327	1	0	1		BP	GO:0048523	negative regulation of cellular process	0.44619	1	3	1	2
BP	GO:0006950	response to stress	0.45334	1	32	18	14		BP	GO:0048523	negative regulation of cellular process	0.341175	0.693327	1	1	0		BP	GO:0045454	cell redox homeostasis	0.45421	1	10	5	5
BP	GO:0042440	pigment metabolic process	0.455204	1	2	1	1		BP	GO:0005976	polysaccharide metabolic process	0.352417	0.693327	2	1	1		BP	GO:0016052	carbohydrate catabolic process	0.459067	1	5	2	3
BP	GO:0048523	negative regulation of cellular process	0.459612	1	4	4	0		BP	GO:0006811	ion transport	0.352796	0.693327	6	2	4		BP	GO:0006284	base-excision repair	0.469431	1	2	2	0
BP	GO:0016051	carbohydrate biosynthetic process	0.475104	1	10	5	5		BP	GO:0006633	fatty acid biosynthetic process	0.353044	0.693327	1	1	0		BP	GO:0048285	organelle fission	0.469431	1	2	2	0
BP	GO:0017144	drug metabolic process	0.48468	1	14	5	9		BP	GO:0005996	monosaccharide metabolic process	0.387393	0.717558	1	0	1		BP	GO:0019725	cellular homeostasis	0.485046	1	10	5	5
BP	GO:0006575	cellular modified amino acid metabolic process	0.507345	1	2	2	0		BP	GO:0030243	cellulose metabolic process	0.387393	0.717558	1	1	0		BP	GO:0044262	cellular carbohydrate metabolic process	0.48534	1	11	5	6
BP	GO:0010876	lipid localization	0.507345	1	2	2	0		BP	GO:0030244	cellulose biosynthetic process	0.387393	0.717558	1	1	0		BP	GO:0042592	homeostatic process	0.500321	1	10	5	5
BP	GO:0006323	DNA packaging	0.519767	1	3	2	1		BP	GO:0051726	regulation of cell cycle	0.387393	0.717558	1	1	0		BP	GO:0006090	pyruvate metabolic process	0.504357	1	4	3	1
BP	GO:0009311	oligosaccharide metabolic process	0.534941	1	5	2	3		BP	GO:0071103	DNA conformation change	0.387393	0.717558	1	0	1		BP	GO:0016053	organic acid biosynthetic process	0.513308	1	12	11	1
BP	GO:0007049	cell cycle	0.540634	1	6	5	1		BP	GO:0032501	multicellular organismal process	0.410234	0.751327	2	0	2		BP	GO:0046394	carboxylic acid biosynthetic process	0.513308	1	12	11	1
BP	GO:0006778	porphyrin-containing compound metabolic process	0.55611	1	2	1	1		BP	GO:0015074	DNA integration	0.419935	0.760549	1	0	1		BP	GO:0005976	polysaccharide metabolic process	0.518298	1	8	4	4
BP	GO:0032268	regulation of cellular protein metabolic process	0.55611	1	2	1	1		BP	GO:0006631	fatty acid metabolic process	0.479967	0.812679	1	1	0		BP	GO:0006073	cellular glucan metabolic process	0.538018	1	7	4	3
BP	GO:0005996	monosaccharide metabolic process	0.592309	1	4	2	2		BP	GO:0009733	response to auxin	0.479967	0.812679	1	1	0		BP	GO:0044042	glucan metabolic process	0.538018	1	7	4	3
BP	GO:0030243	cellulose metabolic process	0.592309	1	4	2	2		BP	GO:0051186	cofactor metabolic process	0.489044	0.812679	2	0	2		BP	GO:0044264	cellular polysaccharide metabolic process	0.538018	1	7	4	3
BP	GO:0030244	cellulose biosynthetic process	0.592309	1	4	2	2		BP	GO:0000271	polysaccharide biosynthetic process	0.498576	0.812679	1	1	0		BP	GO:0050790	regulation of catalytic activity	0.542428	1	2	1	1
BP	GO:0071103	DNA conformation change	0.592309	1	4	3	1		BP	GO:0006325	chromatin organization	0.498576	0.812679	1	0	1		BP	GO:0065009	regulation of molecular function	0.542428	1	2	1	1
BP	GO:0001522	pseudouridine synthesis	0.594647	1	3	0	3		BP	GO:0009250	glucan biosynthetic process	0.498576	0.812679	1	1	0		BP	GO:0034637	cellular carbohydrate biosynthetic process	0.560647	1	6	2	4
BP	GO:0006766	vitamin metabolic process	0.601339	1	2	1	1		BP	GO:0033692	cellular polysaccharide biosynthetic process	0.498576	0.812679	1	1	0		BP	GO:0030243	cellulose metabolic process	0.587825	1	3	1	2
BP	GO:0006767	water-soluble vitamin metabolic process	0.601339	1	2	1	1		BP	GO:0048519	negative regulation of biological process	0.498576	0.812679	1	1	0		BP	GO:0030244	cellulose biosynthetic process	0.587825	1	3	1	2
BP	GO:0009073	aromatic amino acid family biosynthetic process	0.601339	1	2	2	0		BP	GO:0051273	beta-glucan metabolic process	0.498576	0.812679	1	1	0		BP	GO:0071103	DNA conformation change	0.587825	1	3	3	0
BP	GO:0009110	vitamin biosynthetic process	0.601339	1	2	1	1		BP	GO:0051274	beta-glucan biosynthetic process	0.498576	0.812679	1	1	0		BP	GO:0046434	organophosphate catabolic process	0.597902	1	4	3	1
BP	GO:0042364	water-soluble vitamin biosynthetic process	0.601339	1	2	1	1		BP	GO:0007049	cell cycle	0.507631	0.819246	1	1	0		BP	GO:0006950	response to stress	0.605974	1	22	13	9
BP	GO:0048518	positive regulation of biological process	0.601339	1	2	1	1		BP	GO:0016052	carbohydrate catabolic process	0.516525	0.825427	1	0	1		BP	GO:0006323	DNA packaging	0.608144	1	2	2	0
BP	GO:0051246	regulation of protein metabolic process	0.601339	1	2	1	1		BP	GO:0044281	small molecule metabolic process	0.535133	0.846862	6	1	5		BP	GO:0005984	disaccharide metabolic process	0.61323	1	3	1	2
BP	GO:0016567	protein ubiquitination	0.61617	1	7	5	2		BP	GO:0034622	cellular protein-containing complex assembly	0.550534	0.854639	1	0	1		BP	GO:0065008	regulation of biological quality	0.618972	1	12	6	6
BP	GO:0015698	inorganic anion transport	0.62911	1	3	2	1		BP	GO:1901605	alpha-amino acid metabolic process	0.550534	0.854639	1	0	1		BP	GO:0006096	glycolytic process	0.637561	1	3	2	1
BP	GO:0007154	cell communication	0.636945	1	39	16	23		BP	GO:0065003	protein-containing complex assembly	0.597152	0.876627	1	0	1		BP	GO:0006165	nucleoside diphosphate phosphorylation	0.637561	1	3	2	1
BP	GO:0016053	organic acid biosynthetic process	0.63769	1	15	13	2		BP	GO:0030001	metal ion transport	0.611384	0.876627	2	1	1		BP	GO:0006757	ATP generation from ADP	0.637561	1	3	2	1
BP	GO:0046394	carboxylic acid biosynthetic process	0.63769	1	15	13	2		BP	GO:0009719	response to endogenous stimulus	0.632316	0.876627	1	1	0		BP	GO:0009132	nucleoside diphosphate metabolic process	0.637561	1	3	2	1
BP	GO:0032446	protein modification by small protein conjugation	0.63831	1	7	5	2		BP	GO:0009725	response to hormone	0.632316	0.876627	1	1	0		BP	GO:0009135	purine nucleoside diphosphate metabolic process	0.637561	1	3	2	1
BP	GO:0009072	aromatic amino acid family metabolic process	0.661494	1	3	2	1		BP	GO:0010033	response to organic substance	0.632316	0.876627	1	1	0		BP	GO:0009179	purine ribonucleoside diphosphate metabolic process	0.637561	1	3	2	1
BP	GO:0044283	small molecule biosynthetic process	0.680754	1	18	13	5		BP	GO:0009150	purine ribonucleotide metabolic process	0.651936	0.876627	1	0	1		BP	GO:0009185	ribonucleoside diphosphate metabolic process	0.637561	1	3	2	1
BP	GO:0044282	small molecule catabolic process	0.681134	1	2	0	2		BP	GO:0009259	ribonucleotide metabolic process	0.651936	0.876627	1	0	1		BP	GO:0042866	pyruvate biosynthetic process	0.637561	1	3	2	1
BP	GO:0006457	protein folding	0.685595	1	6	2	4		BP	GO:0044255	cellular lipid metabolic process	0.652867	0.876627	2	1	1		BP	GO:0046031	ADP metabolic process	0.637561	1	3	2	1
BP	GO:0019318	hexose metabolic process	0.691776	1	3	1	2		BP	GO:0006812	cation transport	0.658246	0.876627	3	1	2		BP	GO:0046939	nucleotide phosphorylation	0.637561	1	3	2	1
BP	GO:0000271	polysaccharide biosynthetic process	0.692986	1	5	3	2		BP	GO:0008037	cell recognition	0.664435	0.876627	1	0	1		BP	GO:0009166	nucleotide catabolic process	0.6608	1	3	2	1
BP	GO:0009250	glucan biosynthetic process	0.692986	1	5	3	2		BP	GO:0009856	pollination	0.664435	0.876627	1	0	1		BP	GO:0006367	transcription initiation from RNA polymerase II promoter	0.690885	1	1	1	0
BP	GO:0033692	cellular polysaccharide biosynthetic process	0.692986	1	5	3	2		BP	GO:0009875	pollen-pistil interaction	0.664435	0.876627	1	0	1		BP	GO:0008202	steroid metabolic process	0.690885	1	1	1	0
BP	GO:0051273	beta-glucan metabolic process	0.692986	1	5	3	2		BP	GO:0044706	multi-multicellular organism process	0.664435	0.876627	1	0	1		BP	GO:0009066	aspartate family amino acid metabolic process	0.690885	1	1	1	0
BP	GO:0051274	beta-glucan biosynthetic process	0.692986	1	5	3	2		BP	GO:0048544	recognition of pollen	0.664435	0.876627	1	0	1		BP	GO:1901264	carbohydrate derivative transport	0.690885	1	1	0	1
BP	GO:0035556	intracellular signal transduction	0.713283	1	8	4	4		BP	GO:0006073	cellular glucan metabolic process	0.670517	0.876627	1	1	0		BP	GO:1903047	mitotic cell cycle process	0.690885	1	1	1	0
BP	GO:0046486	glycerolipid metabolic process	0.715391	1	5	5	0		BP	GO:0006163	purine nucleotide metabolic process	0.670517	0.876627	1	0	1		BP	GO:0009311	oligosaccharide metabolic process	0.703989	1	3	1	2
BP	GO:0006006	glucose metabolic process	0.715872	1	2	0	2		BP	GO:0044042	glucan metabolic process	0.670517	0.876627	1	1	0		BP	GO:0016051	carbohydrate biosynthetic process	0.712146	1	6	2	4
BP	GO:0006334	nucleosome assembly	0.715872	1	2	1	1		BP	GO:0044264	cellular polysaccharide metabolic process	0.670517	0.876627	1	1	0		BP	GO:1901292	nucleoside phosphate catabolic process	0.723952	1	3	2	1
BP	GO:0031497	chromatin assembly	0.715872	1	2	1	1		BP	GO:0072330	monocarboxylic acid biosynthetic process	0.670517	0.876627	1	1	0		BP	GO:0000075	cell cycle checkpoint	0.725158	1	1	0	1
BP	GO:0050790	regulation of catalytic activity	0.715872	1	2	1	1		BP	GO:0072521	purine-containing compound metabolic process	0.67649	0.876627	1	0	1		BP	GO:0000278	mitotic cell cycle	0.725158	1	1	1	0
BP	GO:0065009	regulation of molecular function	0.715872	1	2	1	1		BP	GO:0044283	small molecule biosynthetic process	0.678537	0.876627	2	1	1		BP	GO:0000280	nuclear division	0.725158	1	1	1	0
BP	GO:0006720	isoprenoid metabolic process	0.71997	1	3	3	0		BP	GO:0051276	chromosome organization	0.688116	0.876627	1	0	1		BP	GO:0006575	cellular modified amino acid metabolic process	0.725158	1	1	0	1
BP	GO:0008299	isoprenoid biosynthetic process	0.71997	1	3	3	0		BP	GO:0006732	coenzyme metabolic process	0.693773	0.876627	1	0	1		BP	GO:0009605	response to external stimulus	0.725158	1	1	1	0
BP	GO:0005976	polysaccharide metabolic process	0.741388	1	9	4	5		BP	GO:0019693	ribose phosphate metabolic process	0.693773	0.876627	1	0	1		BP	GO:0010876	lipid localization	0.725158	1	1	1	0
BP	GO:0034728	nucleosome organization	0.747372	1	2	1	1		BP	GO:0043933	protein-containing complex subunit organization	0.699327	0.876849	1	0	1		BP	GO:0019682	glyceraldehyde-3-phosphate metabolic process	0.725158	1	1	1	0
BP	GO:0071804	cellular potassium ion transport	0.747372	1	2	2	0		BP	GO:0034220	ion transmembrane transport	0.7154	0.883697	1	0	1		BP	GO:0098813	nuclear chromosome segregation	0.725158	1	1	1	0
BP	GO:0071805	potassium ion transmembrane transport	0.747372	1	2	2	0		BP	GO:0019752	carboxylic acid metabolic process	0.727692	0.883697	3	1	2		BP	GO:0007154	cell communication	0.738069	1	27	9	18
BP	GO:0006090	pyruvate metabolic process	0.750375	1	4	3	1		BP	GO:0022607	cellular component assembly	0.730621	0.883697	1	0	1		BP	GO:0006720	isoprenoid metabolic process	0.740486	1	2	2	0
BP	GO:0006644	phospholipid metabolic process	0.763711	1	6	6	0		BP	GO:0043436	oxoacid metabolic process	0.733701	0.883697	3	1	2		BP	GO:0008299	isoprenoid biosynthetic process	0.740486	1	2	2	0
BP	GO:0034404	nucleobase-containing small molecule biosynthetic process	0.771513	1	4	2	2		BP	GO:0006082	organic acid metabolic process	0.736666	0.883697	3	1	2		BP	GO:0019359	nicotinamide nucleotide biosynthetic process	0.742849	1	3	2	1
BP	GO:0000160	phosphorelay signal transduction system	0.775531	1	5	3	2		BP	GO:0007154	cell communication	0.737318	0.883697	4	1	3		BP	GO:0019363	pyridine nucleotide biosynthetic process	0.742849	1	3	2	1
BP	GO:0006333	chromatin assembly or disassembly	0.775822	1	2	1	1		BP	GO:0007165	signal transduction	0.751109	0.88718	3	1	2		BP	GO:0034404	nucleobase-containing small molecule biosynthetic process	0.742849	1	3	2	1
BP	GO:0022411	cellular component disassembly	0.775822	1	2	1	1		BP	GO:0023052	signaling	0.751109	0.88718	3	1	2		BP	GO:0006457	protein folding	0.749701	1	4	1	3
BP	GO:0032984	protein-containing complex disassembly	0.775822	1	2	1	1		BP	GO:0032787	monocarboxylic acid metabolic process	0.758684	0.88968	1	1	0		BP	GO:0009124	nucleoside monophosphate biosynthetic process	0.749701	1	4	3	1
BP	GO:0043624	cellular protein complex disassembly	0.775822	1	2	1	1		BP	GO:0009117	nucleotide metabolic process	0.767379	0.893448	1	0	1		BP	GO:0009127	purine nucleoside monophosphate biosynthetic process	0.749701	1	4	3	1
BP	GO:0065004	protein-DNA complex assembly	0.775822	1	2	1	1		BP	GO:0006753	nucleoside phosphate metabolic process	0.779842	0.901519	1	0	1		BP	GO:0009156	ribonucleoside monophosphate biosynthetic process	0.749701	1	4	3	1
BP	GO:0044262	cellular carbohydrate metabolic process	0.782277	1	12	5	7		BP	GO:0006508	proteolysis	0.811205	0.931172	4	0	4		BP	GO:0009168	purine ribonucleoside monophosphate biosynthetic process	0.749701	1	4	3	1
BP	GO:1901565	organonitrogen compound catabolic process	0.787003	1	11	1	10		BP	GO:0055086	nucleobase-containing small molecule metabolic process	0.835946	0.932178	1	0	1		BP	GO:0000375	RNA splicing, via transesterification reactions	0.755636	1	1	1	0
BP	GO:0006486	protein glycosylation	0.79122	1	4	4	0		BP	GO:0006996	organelle organization	0.838939	0.932178	1	0	1		BP	GO:0000377	RNA splicing, via transesterification reactions with bulged adenosine as nucleophile	0.755636	1	1	1	0
BP	GO:0009100	glycoprotein metabolic process	0.79122	1	4	4	0		BP	GO:0016053	organic acid biosynthetic process	0.85311	0.932178	1	1	0		BP	GO:0000398	mRNA splicing, via spliceosome	0.755636	1	1	1	0
BP	GO:0009101	glycoprotein biosynthetic process	0.79122	1	4	4	0		BP	GO:0046394	carboxylic acid biosynthetic process	0.85311	0.932178	1	1	0		BP	GO:1901615	organic hydroxy compound metabolic process	0.755636	1	1	0	1
BP	GO:0043413	macromolecule glycosylation	0.79122	1	4	4	0		BP	GO:0015031	protein transport	0.861012	0.932178	1	0	1		BP	GO:0072525	pyridine-containing compound biosynthetic process	0.760702	1	3	2	1
BP	GO:0007165	signal transduction	0.79646	1	28	13	15		BP	GO:0015833	peptide transport	0.861012	0.932178	1	0	1		BP	GO:0006486	protein glycosylation	0.777538	1	3	3	0
BP	GO:0023052	signaling	0.79646	1	28	13	15		BP	GO:0042886	amide transport	0.861012	0.932178	1	0	1		BP	GO:0009100	glycoprotein metabolic process	0.777538	1	3	3	0
BP	GO:0006813	potassium ion transport	0.801429	1	2	2	0		BP	GO:0006520	cellular amino acid metabolic process	0.863551	0.932178	1	0	1		BP	GO:0009101	glycoprotein biosynthetic process	0.777538	1	3	3	0
BP	GO:0071824	protein-DNA complex subunit organization	0.801429	1	2	1	1		BP	GO:0045184	establishment of protein localization	0.863551	0.932178	1	0	1		BP	GO:0043413	macromolecule glycosylation	0.777538	1	3	3	0
BP	GO:0000041	transition metal ion transport	0.803003	1	1	0	1		BP	GO:0044085	cellular component biogenesis	0.875574	0.937605	1	0	1		BP	GO:0006081	cellular aldehyde metabolic process	0.782738	1	1	1	0
BP	GO:0006367	transcription initiation from RNA polymerase II promoter	0.803003	1	1	1	0		BP	GO:0008104	protein localization	0.880083	0.937605	1	0	1		BP	GO:0007059	chromosome segregation	0.782738	1	1	1	0
BP	GO:0008202	steroid metabolic process	0.803003	1	1	1	0		BP	GO:0042221	response to chemical	0.886546	0.938357	1	1	0		BP	GO:0009073	aromatic amino acid family biosynthetic process	0.782738	1	1	1	0
BP	GO:0016054	organic acid catabolic process	0.803003	1	1	0	1		BP	GO:0033036	macromolecule localization	0.900314	0.946335	1	0	1		BP	GO:0019684	photosynthesis, light reaction	0.782738	1	1	1	0
BP	GO:0046395	carboxylic acid catabolic process	0.803003	1	1	0	1		BP	GO:0071705	nitrogen compound transport	0.905695	0.946335	1	0	1		BP	GO:0031123	RNA 3'-end processing	0.782738	1	1	0	1
BP	GO:1903047	mitotic cell cycle process	0.803003	1	1	1	0		BP	GO:0051716	cellular response to stimulus	0.917373	0.952432	3	1	2		BP	GO:0048518	positive regulation of biological process	0.782738	1	1	1	0
BP	GO:0009057	macromolecule catabolic process	0.805813	1	12	2	10		BP	GO:0019637	organophosphate metabolic process	0.925876	0.954602	1	0	1		BP	GO:1901135	carbohydrate derivative metabolic process	0.783013	1	15	10	5
BP	GO:1901135	carbohydrate derivative metabolic process	0.81802	1	20	11	9		BP	GO:0071702	organic substance transport	0.931176	0.954602	1	0	1		BP	GO:0009150	purine ribonucleotide metabolic process	0.78482	1	5	4	1
BP	GO:0019752	carboxylic acid metabolic process	0.821064	1	27	19	8		BP	GO:0006259	DNA metabolic process	0.95595	0.973874	1	0	1		BP	GO:0009259	ribonucleotide metabolic process	0.78482	1	5	4	1
BP	GO:0009116	nucleoside metabolic process	0.824405	1	2	1	1		BP	GO:0016043	cellular component organization	0.970233	0.982286	1	0	1		BP	GO:0044283	small molecule biosynthetic process	0.789616	1	12	11	1
BP	GO:1901657	glycosyl compound metabolic process	0.824405	1	2	1	1		BP	GO:0071840	cellular component organization or biogenesis	0.986465	0.992554	1	0	1		BP	GO:0034220	ion transmembrane transport	0.790871	1	6	3	3
BP	GO:0009124	nucleoside monophosphate biosynthetic process	0.825418	1	5	3	2		BP	GO:1901566	organonitrogen compound biosynthetic process	0.999881	0.999881	1	0	1		BP	GO:0048519	negative regulation of biological process	0.793388	1	3	1	2
BP	GO:0009127	purine nucleoside monophosphate biosynthetic process	0.825418	1	5	3	2		CC	GO:0000786	nucleosome	0.408708	0.998868	1	0	1		BP	GO:0009123	nucleoside monophosphate metabolic process	0.793865	1	4	3	1
BP	GO:0009156	ribonucleoside monophosphate biosynthetic process	0.825418	1	5	3	2		CC	GO:0032993	protein-DNA complex	0.41735	0.998868	1	0	1		BP	GO:0009126	purine nucleoside monophosphate metabolic process	0.793865	1	4	3	1
BP	GO:0009168	purine ribonucleoside monophosphate biosynthetic process	0.825418	1	5	3	2		CC	GO:0044815	DNA packaging complex	0.42587	0.998868	1	0	1		BP	GO:0009152	purine ribonucleotide biosynthetic process	0.793865	1	4	3	1
BP	GO:0006096	glycolytic process	0.831633	1	3	2	1		CC	GO:0000785	chromatin	0.434269	0.998868	1	0	1		BP	GO:0009161	ribonucleoside monophosphate metabolic process	0.793865	1	4	3	1
BP	GO:0006165	nucleoside diphosphate phosphorylation	0.831633	1	3	2	1		CC	GO:0044427	chromosomal part	0.621002	0.998868	1	0	1		BP	GO:0009167	purine ribonucleoside monophosphate metabolic process	0.793865	1	4	3	1
BP	GO:0006757	ATP generation from ADP	0.831633	1	3	2	1		CC	GO:0005694	chromosome	0.692719	0.998868	1	0	1		BP	GO:0009260	ribonucleotide biosynthetic process	0.793865	1	4	3	1
BP	GO:0009132	nucleoside diphosphate metabolic process	0.831633	1	3	2	1		CC	GO:0005634	nucleus	0.784179	0.998868	4	2	2		BP	GO:0046390	ribose phosphate biosynthetic process	0.793865	1	4	3	1
BP	GO:0009135	purine nucleoside diphosphate metabolic process	0.831633	1	3	2	1		CC	GO:0043231	intracellular membrane-bounded organelle	0.937959	0.998868	4	2	2		BP	GO:0017144	drug metabolic process	0.794093	1	8	3	5
BP	GO:0009179	purine ribonucleoside diphosphate metabolic process	0.831633	1	3	2	1		CC	GO:0043227	membrane-bounded organelle	0.945436	0.998868	4	2	2		BP	GO:0006644	phospholipid metabolic process	0.80712	1	4	3	1
BP	GO:0009185	ribonucleoside diphosphate metabolic process	0.831633	1	3	2	1		CC	GO:0044422	organelle part	0.984396	0.998868	1	0	1		BP	GO:0000271	polysaccharide biosynthetic process	0.808286	1	3	1	2
BP	GO:0042866	pyruvate biosynthetic process	0.831633	1	3	2	1		CC	GO:0044446	intracellular organelle part	0.984396	0.998868	1	0	1		BP	GO:0009250	glucan biosynthetic process	0.808286	1	3	1	2
BP	GO:0046031	ADP metabolic process	0.831633	1	3	2	1		CC	GO:0043228	non-membrane-bounded organelle	0.992658	0.998868	1	0	1		BP	GO:0033692	cellular polysaccharide biosynthetic process	0.808286	1	3	1	2
BP	GO:0046488	phosphatidylinositol metabolic process	0.831633	1	3	3	0		CC	GO:0043232	intracellular non-membrane-bounded organelle	0.992658	0.998868	1	0	1		BP	GO:0051273	beta-glucan metabolic process	0.808286	1	3	1	2
BP	GO:0046939	nucleotide phosphorylation	0.831633	1	3	2	1		CC	GO:0005737	cytoplasm	0.998868	0.998868	1	1	0		BP	GO:0051274	beta-glucan biosynthetic process	0.808286	1	3	1	2
BP	GO:0000278	mitotic cell cycle	0.832568	1	1	1	0		MF	GO:0004866	endopeptidase inhibitor activity	1.00436e-07	3.46504e-06	7	0	7		BP	GO:0006163	purine nucleotide metabolic process	0.820675	1	5	4	1
BP	GO:0000280	nuclear division	0.832568	1	1	1	0		MF	GO:0030414	peptidase inhibitor activity	1.00436e-07	3.46504e-06	7	0	7		BP	GO:0035556	intracellular signal transduction	0.820675	1	5	2	3
BP	GO:0005985	sucrose metabolic process	0.832568	1	1	0	1		MF	GO:0061134	peptidase regulator activity	1.00436e-07	3.46504e-06	7	0	7		BP	GO:0015931	nucleobase-containing compound transport	0.82827	1	1	0	1
BP	GO:0006074	(1->3)-beta-D-glucan metabolic process	0.832568	1	1	1	0		MF	GO:0061135	endopeptidase regulator activity	1.00436e-07	3.46504e-06	7	0	7		BP	GO:0044282	small molecule catabolic process	0.82827	1	1	0	1
BP	GO:0006075	(1->3)-beta-D-glucan biosynthetic process	0.832568	1	1	1	0		MF	GO:0004857	enzyme inhibitor activity	4.41034e-06	0.000121725	9	1	8		BP	GO:0046474	glycerophospholipid biosynthetic process	0.82827	1	1	0	1
BP	GO:0006913	nucleocytoplasmic transport	0.832568	1	1	0	1		MF	GO:0004568	chitinase activity	8.61025e-05	0.00198036	4	0	4		BP	GO:0009165	nucleotide biosynthetic process	0.831502	1	5	4	1
BP	GO:0009966	regulation of signal transduction	0.832568	1	1	1	0		MF	GO:0030234	enzyme regulator activity	0.000257664	0.00507967	9	1	8		BP	GO:0072521	purine-containing compound metabolic process	0.831502	1	5	4	1
BP	GO:0010646	regulation of cell communication	0.832568	1	1	1	0		MF	GO:0098772	molecular function regulator	0.000623707	0.0107589	9	1	8		BP	GO:1901293	nucleoside phosphate biosynthetic process	0.831502	1	5	4	1
BP	GO:0015985	energy coupled proton transport, down electrochemical gradient	0.832568	1	1	1	0		MF	GO:0016667	oxidoreductase activity, acting on a sulfur group of donors	0.00118489	0.0181684	5	1	4		BP	GO:0006164	purine nucleotide biosynthetic process	0.831545	1	4	3	1
BP	GO:0015986	ATP synthesis coupled proton transport	0.832568	1	1	1	0		MF	GO:0015035	protein disulfide oxidoreductase activity	0.00240584	0.0301823	4	1	3		BP	GO:0070085	glycosylation	0.835371	1	3	3	0
BP	GO:0019682	glyceraldehyde-3-phosphate metabolic process	0.832568	1	1	1	0		MF	GO:0015036	disulfide oxidoreductase activity	0.00240584	0.0301823	4	1	3		BP	GO:0072522	purine-containing compound biosynthetic process	0.842759	1	4	3	1
BP	GO:0023051	regulation of signaling	0.832568	1	1	1	0		MF	GO:0005509	calcium ion binding	0.0110175	0.126701	7	2	5		BP	GO:0006334	nucleosome assembly	0.847326	1	1	1	0
BP	GO:0051169	nuclear transport	0.832568	1	1	0	1		MF	GO:0016160	amylase activity	0.0157305	0.166985	2	0	2		BP	GO:0031497	chromatin assembly	0.847326	1	1	1	0
BP	GO:0098813	nuclear chromosome segregation	0.832568	1	1	1	0		MF	GO:0009055	electron transfer activity	0.0275665	0.271727	5	2	3		BP	GO:0070972	protein localization to endoplasmic reticulum	0.847326	1	1	1	0
BP	GO:0043436	oxoacid metabolic process	0.835612	1	27	19	8		MF	GO:0003993	acid phosphatase activity	0.0323749	0.296251	2	2	0		BP	GO:0071804	cellular potassium ion transport	0.847326	1	1	1	0
BP	GO:0048519	negative regulation of biological process	0.842236	1	4	4	0		MF	GO:0042578	phosphoric ester hydrolase activity	0.0347958	0.296251	4	4	0		BP	GO:0071805	potassium ion transmembrane transport	0.847326	1	1	1	0
BP	GO:0006082	organic acid metabolic process	0.842557	1	27	19	8		MF	GO:0016791	phosphatase activity	0.0364947	0.296251	3	3	0		BP	GO:0006508	proteolysis	0.847366	1	29	16	13
BP	GO:0009166	nucleotide catabolic process	0.848698	1	3	2	1		MF	GO:0016747	transferase activity, transferring acyl groups other than amino-acyl groups	0.0469838	0.350751	6	2	4		BP	GO:0000160	phosphorelay signal transduction system	0.847634	1	3	2	1
BP	GO:0070085	glycosylation	0.856733	1	4	4	0		MF	GO:0016746	transferase activity, transferring acyl groups	0.0482918	0.350751	7	3	4		BP	GO:0006754	ATP biosynthetic process	0.847634	1	3	2	1
BP	GO:0000375	RNA splicing, via transesterification reactions	0.857701	1	1	1	0		MF	GO:0050662	coenzyme binding	0.0533452	0.368082	9	2	7		BP	GO:0009142	nucleoside triphosphate biosynthetic process	0.847634	1	3	2	1
BP	GO:0000377	RNA splicing, via transesterification reactions with bulged adenosine as nucleophile	0.857701	1	1	1	0		MF	GO:0030170	pyridoxal phosphate binding	0.0719297	0.450918	3	0	3		BP	GO:0009145	purine nucleoside triphosphate biosynthetic process	0.847634	1	3	2	1
BP	GO:0000398	mRNA splicing, via spliceosome	0.857701	1	1	1	0		MF	GO:0070279	vitamin B6 binding	0.0719297	0.450918	3	0	3		BP	GO:0009201	ribonucleoside triphosphate biosynthetic process	0.847634	1	3	2	1
BP	GO:0033043	regulation of organelle organization	0.857701	1	1	1	0		MF	GO:0016829	lyase activity	0.0814824	0.450918	5	0	5		BP	GO:0009206	purine ribonucleoside triphosphate biosynthetic process	0.847634	1	3	2	1
BP	GO:0048522	positive regulation of cellular process	0.857701	1	1	0	1		MF	GO:0005216	ion channel activity	0.0816881	0.450918	3	1	2		BP	GO:0019362	pyridine nucleotide metabolic process	0.847634	1	3	2	1
BP	GO:1901615	organic hydroxy compound metabolic process	0.857701	1	1	0	1		MF	GO:0022838	substrate-specific channel activity	0.0816881	0.450918	3	1	2		BP	GO:0046496	nicotinamide nucleotide metabolic process	0.847634	1	3	2	1
BP	GO:0006650	glycerophospholipid metabolic process	0.864237	1	3	3	0		MF	GO:0004674	protein serine/threonine kinase activity	0.0884942	0.45391	3	0	3		BP	GO:0006091	generation of precursor metabolites and energy	0.85334	1	4	3	1
BP	GO:0009123	nucleoside monophosphate metabolic process	0.865928	1	5	3	2		MF	GO:0005543	phospholipid binding	0.0888084	0.45391	2	0	2		BP	GO:1901565	organonitrogen compound catabolic process	0.853773	1	7	1	6
BP	GO:0009126	purine nucleoside monophosphate metabolic process	0.865928	1	5	3	2		MF	GO:0019842	vitamin binding	0.106497	0.524879	3	0	3		BP	GO:0006733	oxidoreduction coenzyme metabolic process	0.859095	1	3	2	1
BP	GO:0009152	purine ribonucleotide biosynthetic process	0.865928	1	5	3	2		MF	GO:0000287	magnesium ion binding	0.117931	0.561188	3	1	2		BP	GO:0072524	pyridine-containing compound metabolic process	0.859095	1	3	2	1
BP	GO:0009161	ribonucleoside monophosphate metabolic process	0.865928	1	5	3	2		MF	GO:0016788	hydrolase activity, acting on ester bonds	0.139146	0.627215	9	7	2		BP	GO:0008654	phospholipid biosynthetic process	0.860438	1	2	1	1
BP	GO:0009167	purine ribonucleoside monophosphate metabolic process	0.865928	1	5	3	2		MF	GO:0004553	hydrolase activity, hydrolyzing O-glycosyl compounds	0.14323	0.627215	7	1	6		BP	GO:0019693	ribose phosphate metabolic process	0.86082	1	5	4	1
BP	GO:0009260	ribonucleotide biosynthetic process	0.865928	1	5	3	2		MF	GO:0010333	terpene synthase activity	0.147478	0.627215	2	0	2		BP	GO:0008380	RNA splicing	0.86427	1	1	1	0
BP	GO:0046390	ribose phosphate biosynthetic process	0.865928	1	5	3	2		MF	GO:0016830	carbon-carbon lyase activity	0.153714	0.627215	2	0	2		BP	GO:0034728	nucleosome organization	0.86427	1	1	1	0
BP	GO:0006081	cellular aldehyde metabolic process	0.879064	1	1	1	0		MF	GO:0016838	carbon-oxygen lyase activity, acting on phosphates	0.160001	0.627215	2	0	2		BP	GO:0006650	glycerophospholipid metabolic process	0.872679	1	2	1	1
BP	GO:0006576	cellular biogenic amine metabolic process	0.879064	1	1	0	1		MF	GO:0043565	sequence-specific DNA binding	0.164148	0.627215	4	0	4		BP	GO:0006333	chromatin assembly or disassembly	0.879336	1	1	1	0
BP	GO:0007059	chromosome segregation	0.879064	1	1	1	0		MF	GO:0004345	glucose-6-phosphate dehydrogenase activity	0.165156	0.627215	1	0	1		BP	GO:0006813	potassium ion transport	0.879336	1	1	1	0
BP	GO:0044106	cellular amine metabolic process	0.879064	1	1	0	1		MF	GO:0016798	hydrolase activity, acting on glycosyl bonds	0.170226	0.627215	7	1	6		BP	GO:0065004	protein-DNA complex assembly	0.879336	1	1	1	0
BP	GO:0045017	glycerolipid biosynthetic process	0.879646	1	2	2	0		MF	GO:0005507	copper ion binding	0.172711	0.627215	2	1	1		BP	GO:0046034	ATP metabolic process	0.87977	1	3	2	1
BP	GO:0006754	ATP biosynthetic process	0.882342	1	4	3	1		MF	GO:1901681	sulfur compound binding	0.180098	0.636218	1	1	0		BP	GO:0009144	purine nucleoside triphosphate metabolic process	0.889061	1	3	2	1
BP	GO:0009142	nucleoside triphosphate biosynthetic process	0.882342	1	4	3	1		MF	GO:0016638	oxidoreductase activity, acting on the CH-NH2 group of donors	0.194775	0.636218	1	0	1		BP	GO:0009199	ribonucleoside triphosphate metabolic process	0.889061	1	3	2	1
BP	GO:0009145	purine nucleoside triphosphate biosynthetic process	0.882342	1	4	3	1		MF	GO:0016790	thiolester hydrolase activity	0.194775	0.636218	1	1	0		BP	GO:0009205	purine ribonucleoside triphosphate metabolic process	0.889061	1	3	2	1
BP	GO:0009201	ribonucleoside triphosphate biosynthetic process	0.882342	1	4	3	1		MF	GO:0015267	channel activity	0.199111	0.636218	3	1	2		BP	GO:0009117	nucleotide metabolic process	0.891035	1	6	5	1
BP	GO:0009206	purine ribonucleoside triphosphate biosynthetic process	0.882342	1	4	3	1		MF	GO:0022803	passive transmembrane transporter activity	0.199111	0.636218	3	1	2		BP	GO:0019752	carboxylic acid metabolic process	0.891844	1	18	15	3
BP	GO:1901292	nucleoside phosphate catabolic process	0.891153	1	3	2	1		MF	GO:0005506	iron ion binding	0.214493	0.636218	7	0	7		BP	GO:0006413	translational initiation	0.892732	1	1	0	1
BP	GO:0006508	proteolysis	0.891616	1	40	22	18		MF	GO:0015318	inorganic molecular entity transmembrane transporter activity	0.22017	0.636218	5	2	3		BP	GO:0071824	protein-DNA complex subunit organization	0.892732	1	1	1	0
BP	GO:0030258	lipid modification	0.897224	1	1	1	0		MF	GO:0016843	amine-lyase activity	0.223349	0.636218	1	0	1		BP	GO:0098655	cation transmembrane transport	0.897584	1	4	2	2
BP	GO:0048285	organelle fission	0.897224	1	1	1	0		MF	GO:0016844	strictosidine synthase activity	0.223349	0.636218	1	0	1		BP	GO:0098660	inorganic ion transmembrane transport	0.897584	1	4	2	2
BP	GO:0006164	purine nucleotide biosynthetic process	0.898219	1	5	3	2		MF	GO:0008289	lipid binding	0.224873	0.636218	2	0	2		BP	GO:0098662	inorganic cation transmembrane transport	0.897584	1	4	2	2
BP	GO:0019359	nicotinamide nucleotide biosynthetic process	0.902731	1	3	2	1		MF	GO:0016887	ATPase activity	0.249194	0.636218	4	1	3		BP	GO:0043436	oxoacid metabolic process	0.90039	1	18	15	3
BP	GO:0019363	pyridine nucleotide biosynthetic process	0.902731	1	3	2	1		MF	GO:0016840	carbon-nitrogen lyase activity	0.264329	0.636218	1	0	1		BP	GO:0006082	organic acid metabolic process	0.904454	1	18	15	3
BP	GO:0072522	purine-containing compound biosynthetic process	0.907373	1	5	3	2		MF	GO:0015075	ion transmembrane transporter activity	0.277088	0.636218	5	2	3		BP	GO:0001522	pseudouridine synthesis	0.904643	1	1	0	1
BP	GO:0015931	nucleobase-containing compound transport	0.912659	1	1	0	1		MF	GO:0004888	transmembrane signaling receptor activity	0.277506	0.636218	1	0	1		BP	GO:0006260	DNA replication	0.905737	1	3	2	1
BP	GO:0072525	pyridine-containing compound biosynthetic process	0.913185	1	3	2	1		MF	GO:0004970	ionotropic glutamate receptor activity	0.277506	0.636218	1	0	1		BP	GO:0007165	signal transduction	0.908383	1	18	6	12
BP	GO:0046034	ATP metabolic process	0.913274	1	4	3	1		MF	GO:0005230	extracellular ligand-gated ion channel activity	0.277506	0.636218	1	0	1		BP	GO:0023052	signaling	0.908383	1	18	6	12
BP	GO:0034220	ion transmembrane transport	0.916862	1	7	4	3		MF	GO:0008066	glutamate receptor activity	0.277506	0.636218	1	0	1		BP	GO:1901575	organic substance catabolic process	0.908891	1	13	4	9
BP	GO:0015074	DNA integration	0.918432	1	2	0	2		MF	GO:0015276	ligand-gated ion channel activity	0.277506	0.636218	1	0	1		BP	GO:0006753	nucleoside phosphate metabolic process	0.909971	1	6	5	1
BP	GO:0006073	cellular glucan metabolic process	0.919477	1	6	3	3		MF	GO:0022824	transmitter-gated ion channel activity	0.277506	0.636218	1	0	1		BP	GO:0046700	heterocycle catabolic process	0.911701	1	4	2	2
BP	GO:0009165	nucleotide biosynthetic process	0.919477	1	6	4	2		MF	GO:0022834	ligand-gated channel activity	0.277506	0.636218	1	0	1		BP	GO:0009141	nucleoside triphosphate metabolic process	0.913195	1	3	2	1
BP	GO:0044042	glucan metabolic process	0.919477	1	6	3	3		MF	GO:0022835	transmitter-gated channel activity	0.277506	0.636218	1	0	1		BP	GO:0009057	macromolecule catabolic process	0.913878	1	7	1	6
BP	GO:0044264	cellular polysaccharide metabolic process	0.919477	1	6	3	3		MF	GO:0030594	neurotransmitter receptor activity	0.277506	0.636218	1	0	1		BP	GO:0009072	aromatic amino acid family metabolic process	0.915233	1	1	1	0
BP	GO:1901293	nucleoside phosphate biosynthetic process	0.919477	1	6	4	2		MF	GO:0008171	O-methyltransferase activity	0.284676	0.636218	2	0	2		BP	GO:0019439	aromatic compound catabolic process	0.918089	1	4	2	2
BP	GO:0009144	purine nucleoside triphosphate metabolic process	0.921845	1	4	3	1		MF	GO:0008374	O-acyltransferase activity	0.290447	0.636218	1	1	0		BP	GO:0044270	cellular nitrogen compound catabolic process	0.918089	1	4	2	2
BP	GO:0009199	ribonucleoside triphosphate metabolic process	0.921845	1	4	3	1		MF	GO:0016810	hydrolase activity, acting on carbon-nitrogen (but not peptide) bonds	0.290447	0.636218	1	0	1		BP	GO:1901361	organic cyclic compound catabolic process	0.918089	1	4	2	2
BP	GO:0009205	purine ribonucleoside triphosphate metabolic process	0.921845	1	4	3	1		MF	GO:0016835	carbon-oxygen lyase activity	0.297957	0.64247	2	0	2		BP	GO:0016567	protein ubiquitination	0.920113	1	3	1	2
BP	GO:0009108	coenzyme biosynthetic process	0.923542	1	5	4	1		MF	GO:0003779	actin binding	0.327905	0.685619	1	1	0		BP	GO:0032446	protein modification by small protein conjugation	0.926524	1	3	1	2
BP	GO:0006415	translational termination	0.925778	1	1	0	1		MF	GO:0008081	phosphoric diester hydrolase activity	0.327905	0.685619	1	1	0		BP	GO:0019637	organophosphate metabolic process	0.927048	1	11	9	2
BP	GO:0007010	cytoskeleton organization	0.925778	1	1	1	0		MF	GO:0022836	gated channel activity	0.351777	0.68723	1	0	1		BP	GO:0009056	catabolic process	0.932161	1	13	4	9
BP	GO:0051128	regulation of cellular component organization	0.925778	1	1	1	0		MF	GO:0022839	ion gated channel activity	0.351777	0.68723	1	0	1		BP	GO:0034655	nucleobase-containing compound catabolic process	0.93246	1	3	2	1
BP	GO:0070972	protein localization to endoplasmic reticulum	0.925778	1	1	1	0		MF	GO:0016705	oxidoreductase activity, acting on paired donors, with incorporation or reduction of molecular oxygen	0.353147	0.68723	6	0	6		BP	GO:0090407	organophosphate biosynthetic process	0.932881	1	7	5	2
BP	GO:0046434	organophosphate catabolic process	0.931085	1	3	2	1		MF	GO:0000988	transcription factor activity, protein binding	0.363395	0.68723	1	1	0		BP	GO:0019318	hexose metabolic process	0.93302	1	1	1	0
BP	GO:1901575	organic substance catabolic process	0.935454	1	18	4	14		MF	GO:0000989	transcription factor activity, transcription factor binding	0.363395	0.68723	1	1	0		BP	GO:0044248	cellular catabolic process	0.93789	1	11	3	8
BP	GO:0008380	RNA splicing	0.936928	1	1	1	0		MF	GO:0003712	transcription cofactor activity	0.363395	0.68723	1	1	0		BP	GO:0006732	coenzyme metabolic process	0.939697	1	4	3	1
BP	GO:0000413	protein peptidyl-prolyl isomerization	0.937394	1	2	2	0		MF	GO:0016616	oxidoreductase activity, acting on the CH-OH group of donors, NAD or NADP as acceptor	0.363535	0.68723	2	0	2		BP	GO:0051188	cofactor biosynthetic process	0.939697	1	4	3	1
BP	GO:0018208	peptidyl-proline modification	0.937394	1	2	2	0		MF	GO:0015298	solute:cation antiporter activity	0.374806	0.689644	1	0	1		BP	GO:0006366	transcription by RNA polymerase II	0.947078	1	1	1	0
BP	GO:0046903	secretion	0.937394	1	2	2	0		MF	GO:0015299	solute:proton antiporter activity	0.374806	0.689644	1	0	1		BP	GO:0033365	protein localization to organelle	0.947078	1	1	1	0
BP	GO:0009451	RNA modification	0.9387	1	3	0	3		MF	GO:0016759	cellulose synthase activity	0.386014	0.691817	1	1	0		BP	GO:0009108	coenzyme biosynthetic process	0.947718	1	3	2	1
BP	GO:0051188	cofactor biosynthetic process	0.938866	1	6	5	1		MF	GO:0016760	cellulose synthase (UDP-forming) activity	0.386014	0.691817	1	1	0		BP	GO:0051186	cofactor metabolic process	0.95069	1	6	4	2
BP	GO:0009141	nucleoside triphosphate metabolic process	0.943179	1	4	3	1		MF	GO:0016702	oxidoreductase activity, acting on single donors with incorporation of molecular oxygen, incorporation of two atoms of oxygen	0.397021	0.693531	1	0	1		BP	GO:1901137	carbohydrate derivative biosynthetic process	0.951393	1	7	6	1
BP	GO:0042254	ribosome biogenesis	0.945531	1	3	0	3		MF	GO:0051213	dioxygenase activity	0.397021	0.693531	1	0	1		BP	GO:0006352	DNA-templated transcription, initiation	0.95296	1	1	1	0
BP	GO:0070647	protein modification by small protein conjugation or removal	0.946286	1	7	5	2		MF	GO:0016831	carboxy-lyase activity	0.407833	0.695738	1	0	1		BP	GO:0005996	monosaccharide metabolic process	0.95819	1	1	1	0
BP	GO:0016311	dephosphorylation	0.946405	1	1	1	0		MF	GO:0004871	signal transducer activity	0.418451	0.695738	1	0	1		BP	GO:0008652	cellular amino acid biosynthetic process	0.959545	1	2	2	0
BP	GO:0009150	purine ribonucleotide metabolic process	0.948559	1	5	3	2		MF	GO:0038023	signaling receptor activity	0.418451	0.695738	1	0	1		BP	GO:0000413	protein peptidyl-prolyl isomerization	0.962838	1	1	1	0
BP	GO:0009259	ribonucleotide metabolic process	0.948559	1	5	3	2		MF	GO:0060089	molecular transducer activity	0.418451	0.695738	1	0	1		BP	GO:0018208	peptidyl-proline modification	0.962838	1	1	1	0
BP	GO:0006413	translational initiation	0.954459	1	1	0	1		MF	GO:0140110	transcription regulator activity	0.423667	0.696025	6	1	5		BP	GO:0046903	secretion	0.962838	1	1	1	0
BP	GO:0009056	catabolic process	0.955844	1	18	4	14		MF	GO:0050661	NADP binding	0.459064	0.745305	1	0	1		BP	GO:0015074	DNA integration	0.966971	1	1	0	1
BP	GO:0019362	pyridine nucleotide metabolic process	0.95712	1	3	2	1		MF	GO:0016614	oxidoreductase activity, acting on CH-OH group of donors	0.468954	0.752507	2	0	2		BP	GO:0046488	phosphatidylinositol metabolic process	0.966971	1	1	1	0
BP	GO:0046496	nicotinamide nucleotide metabolic process	0.95712	1	3	2	1		MF	GO:0016701	oxidoreductase activity, acting on single donors with incorporation of molecular oxygen	0.487662	0.773532	1	0	1		BP	GO:0055086	nucleobase-containing small molecule metabolic process	0.969957	1	6	5	1
BP	GO:0046700	heterocycle catabolic process	0.958052	1	5	2	3		MF	GO:0020037	heme binding	0.508594	0.788964	6	0	6		BP	GO:0016043	cellular component organization	0.972355	1	14	13	1
BP	GO:0006733	oxidoreduction coenzyme metabolic process	0.962008	1	3	2	1		MF	GO:0008168	methyltransferase activity	0.520264	0.788964	4	0	4		BP	GO:0051276	chromosome organization	0.978428	1	3	3	0
BP	GO:0022613	ribonucleoprotein complex biogenesis	0.962008	1	3	0	3		MF	GO:0003700	DNA binding transcription factor activity	0.522158	0.788964	5	0	5		BP	GO:1901607	alpha-amino acid biosynthetic process	0.981686	1	1	1	0
BP	GO:0072524	pyridine-containing compound metabolic process	0.962008	1	3	2	1		MF	GO:0046906	tetrapyrrole binding	0.523869	0.788964	6	0	6		BP	GO:0006397	mRNA processing	0.985537	1	1	1	0
BP	GO:0006163	purine nucleotide metabolic process	0.962172	1	5	3	2		MF	GO:0008234	cysteine-type peptidase activity	0.525976	0.788964	2	0	2		BP	GO:0006325	chromatin organization	0.988579	1	1	1	0
BP	GO:0019439	aromatic compound catabolic process	0.962172	1	5	2	3		MF	GO:0008237	metallopeptidase activity	0.53202	0.789449	1	0	1		BP	GO:0009451	RNA modification	0.988579	1	1	0	1
BP	GO:0044270	cellular nitrogen compound catabolic process	0.962172	1	5	2	3		MF	GO:0016741	transferase activity, transferring one-carbon groups	0.546244	0.801933	4	0	4		BP	GO:0051716	cellular response to stimulus	0.989116	1	22	9	13
BP	GO:1901361	organic cyclic compound catabolic process	0.962172	1	5	2	3		MF	GO:0050660	flavin adenine dinucleotide binding	0.558166	0.807235	2	1	1		BP	GO:0042254	ribosome biogenesis	0.989851	1	1	0	1
BP	GO:0072521	purine-containing compound metabolic process	0.965917	1	5	3	2		MF	GO:0008270	zinc ion binding	0.571413	0.807235	6	1	5		BP	GO:0006974	cellular response to DNA damage stimulus	0.991065	1	4	3	1
BP	GO:0044248	cellular catabolic process	0.966193	1	15	3	12		MF	GO:0022890	inorganic cation transmembrane transporter activity	0.578753	0.807235	2	1	1		BP	GO:0033554	cellular response to stress	0.991065	1	4	3	1
BP	GO:0034622	cellular protein-containing complex assembly	0.970253	1	3	2	1		MF	GO:0015078	proton transmembrane transporter activity	0.587776	0.807235	1	0	1		BP	GO:0070647	protein modification by small protein conjugation or removal	0.992217	1	3	1	2
BP	GO:0006732	coenzyme metabolic process	0.975197	1	5	4	1		MF	GO:0035251	UDP-glucosyltransferase activity	0.587776	0.807235	1	1	0		BP	GO:0022613	ribonucleoprotein complex biogenesis	0.992879	1	1	0	1
BP	GO:0019693	ribose phosphate metabolic process	0.975197	1	5	3	2		MF	GO:0070011	peptidase activity, acting on L-amino acid peptides	0.605249	0.807235	5	0	5		BP	GO:1901605	alpha-amino acid metabolic process	0.993673	1	1	1	0
BP	GO:1901137	carbohydrate derivative biosynthetic process	0.977548	1	9	7	2		MF	GO:0042626	ATPase activity, coupled to transmembrane movement of substances	0.616616	0.807235	1	0	1		BP	GO:0071702	organic substance transport	0.99397	1	8	5	3
BP	GO:0044281	small molecule metabolic process	0.978532	1	37	24	13		MF	GO:0043492	ATPase activity, coupled to movement of substances	0.616616	0.807235	1	0	1		BP	GO:0006281	DNA repair	0.994146	1	3	3	0
BP	GO:0006397	mRNA processing	0.978977	1	2	1	1		MF	GO:0052689	carboxylic ester hydrolase activity	0.616616	0.807235	1	0	1		BP	GO:0006511	ubiquitin-dependent protein catabolic process	0.994378	1	1	0	1
BP	GO:0006260	DNA replication	0.979515	1	3	2	1		MF	GO:0008236	serine-type peptidase activity	0.63627	0.807235	2	0	2		BP	GO:0018193	peptidyl-amino acid modification	0.994378	1	1	1	0
BP	GO:0032259	methylation	0.979835	1	1	1	0		MF	GO:0017171	serine hydrolase activity	0.63627	0.807235	2	0	2		BP	GO:0019941	modification-dependent protein catabolic process	0.994378	1	1	0	1
BP	GO:0006364	rRNA processing	0.982868	1	1	0	1		MF	GO:0008233	peptidase activity	0.64073	0.807235	5	0	5		BP	GO:0034622	cellular protein-containing complex assembly	0.994378	1	1	1	0
BP	GO:0006366	transcription by RNA polymerase II	0.982868	1	1	1	0		MF	GO:0001871	pattern binding	0.643448	0.807235	1	0	1		BP	GO:0043632	modification-dependent macromolecule catabolic process	0.994378	1	1	0	1
BP	GO:0016072	rRNA metabolic process	0.982868	1	1	0	1		MF	GO:0015399	primary active transmembrane transporter activity	0.643448	0.807235	1	0	1		BP	GO:0016071	mRNA metabolic process	0.995005	1	1	1	0
BP	GO:0033365	protein localization to organelle	0.982868	1	1	1	0		MF	GO:0015405	P-P-bond-hydrolysis-driven transmembrane transporter activity	0.643448	0.807235	1	0	1		BP	GO:0044281	small molecule metabolic process	0.99503	1	23	19	4
BP	GO:0098655	cation transmembrane transport	0.983573	1	4	3	1		MF	GO:0030247	polysaccharide binding	0.643448	0.807235	1	0	1		BP	GO:0071840	cellular component organization or biogenesis	0.995382	1	15	13	2
BP	GO:0098660	inorganic ion transmembrane transport	0.983573	1	4	3	1		MF	GO:0046873	metal ion transmembrane transporter activity	0.656156	0.8112	1	1	0		BP	GO:0006996	organelle organization	0.996944	1	4	4	0
BP	GO:0098662	inorganic cation transmembrane transport	0.983573	1	4	3	1		MF	GO:0008324	cation transmembrane transporter activity	0.658365	0.8112	2	1	1		BP	GO:0065003	protein-containing complex assembly	0.997235	1	1	1	0
BP	GO:0006325	chromatin organization	0.984104	1	2	1	1		MF	GO:0004252	serine-type endopeptidase activity	0.691637	0.837245	1	0	1		BP	GO:0015672	monovalent inorganic cation transport	0.998061	1	1	1	0
BP	GO:0051716	cellular response to stimulus	0.984433	1	33	18	15		MF	GO:0015077	monovalent inorganic cation transmembrane transporter activity	0.691637	0.837245	1	0	1		BP	GO:0044257	cellular protein catabolic process	0.99847	1	1	0	1
BP	GO:0006352	DNA-templated transcription, initiation	0.985446	1	1	1	0		MF	GO:0042623	ATPase activity, coupled	0.707987	0.849585	1	0	1		BP	GO:0051603	proteolysis involved in cellular protein catabolic process	0.99847	1	1	0	1
BP	GO:0065003	protein-containing complex assembly	0.985986	1	3	2	1		MF	GO:0046527	glucosyltransferase activity	0.733343	0.860371	1	1	0		BP	GO:0030163	protein catabolic process	0.998793	1	1	0	1
BP	GO:0009117	nucleotide metabolic process	0.986302	1	6	4	2		MF	GO:0022804	active transmembrane transporter activity	0.736168	0.860371	2	0	2		BP	GO:0006259	DNA metabolic process	0.998975	1	8	6	2
BP	GO:0034655	nucleobase-containing compound catabolic process	0.987669	1	3	2	1		MF	GO:0030246	carbohydrate binding	0.736168	0.860371	2	0	2		BP	GO:0071705	nitrogen compound transport	0.999154	1	5	3	2
BP	GO:0051186	cofactor metabolic process	0.989568	1	7	5	2		MF	GO:0016757	transferase activity, transferring glycosyl groups	0.750825	0.860371	5	2	3		BP	GO:0043933	protein-containing complex subunit organization	0.999673	1	1	1	0
BP	GO:0006753	nucleoside phosphate metabolic process	0.990047	1	6	4	2		MF	GO:0016758	transferase activity, transferring hexosyl groups	0.761922	0.860371	4	2	2		BP	GO:0006520	cellular amino acid metabolic process	0.999699	1	3	3	0
BP	GO:0006091	generation of precursor metabolites and energy	0.99047	1	3	2	1		MF	GO:0004521	endoribonuclease activity	0.773591	0.860371	1	1	0		BP	GO:0033036	macromolecule localization	0.999761	1	4	4	0
BP	GO:0051276	chromosome organization	0.99094	1	4	3	1		MF	GO:0016462	pyrophosphatase activity	0.786808	0.860371	5	2	3		BP	GO:0022607	cellular component assembly	0.999796	1	1	1	0
BP	GO:0015672	monovalent inorganic cation transport	0.99163	1	3	3	0		MF	GO:0015297	antiporter activity	0.78948	0.860371	1	0	1		BP	GO:0044265	cellular macromolecule catabolic process	0.999796	1	1	0	1
BP	GO:0008652	cellular amino acid biosynthetic process	0.99217	1	2	2	0		MF	GO:0008092	cytoskeletal protein binding	0.793276	0.860371	1	1	0		BP	GO:0008104	protein localization	0.999868	1	3	3	0
BP	GO:0008654	phospholipid biosynthetic process	0.992421	1	1	1	0		MF	GO:0008194	UDP-glycosyltransferase activity	0.793276	0.860371	1	1	0		BP	GO:0034613	cellular protein localization	0.999957	1	1	1	0
BP	GO:0018193	peptidyl-amino acid modification	0.993213	1	2	2	0		MF	GO:0016818	hydrolase activity, acting on acid anhydrides, in phosphorus-containing anhydrides	0.796597	0.860371	5	2	3		BP	GO:0070727	cellular macromolecule localization	0.999957	1	1	1	0
BP	GO:1901605	alpha-amino acid metabolic process	0.993213	1	2	1	1		MF	GO:0015291	secondary active transmembrane transporter activity	0.797004	0.860371	1	0	1		BP	GO:0015031	protein transport	0.999959	1	2	2	0
BP	GO:0019637	organophosphate metabolic process	0.993413	1	12	10	2		MF	GO:0016817	hydrolase activity, acting on acid anhydrides	0.8023	0.860371	5	2	3		BP	GO:0015833	peptide transport	0.999959	1	2	2	0
BP	GO:0043933	protein-containing complex subunit organization	0.993709	1	4	2	2		MF	GO:0004540	ribonuclease activity	0.80426	0.860371	1	1	0		BP	GO:0042886	amide transport	0.999959	1	2	2	0
BP	GO:0016071	mRNA metabolic process	0.994121	1	2	1	1		MF	GO:0004519	endonuclease activity	0.811258	0.861182	1	1	0		BP	GO:0045184	establishment of protein localization	0.999963	1	2	2	0
BP	GO:0006281	DNA repair	0.994204	1	5	5	0		MF	GO:0016779	nucleotidyltransferase activity	0.821292	0.865178	1	1	0		BP	GO:0044085	cellular component biogenesis	0.999979	1	2	1	1
BP	GO:1902600	proton transmembrane transport	0.994532	1	1	1	0		MF	GO:0017111	nucleoside-triphosphatase activity	0.877018	0.915236	4	1	3		BP	GO:0006396	RNA processing	0.99999	1	3	1	2
BP	GO:0055086	nucleobase-containing small molecule metabolic process	0.994983	1	7	5	2		MF	GO:0043531	ADP binding	0.882076	0.915236	6	3	3		BP	GO:0051641	cellular localization	0.999997	1	1	1	0
BP	GO:0090407	organophosphate biosynthetic process	0.994983	1	7	5	2		MF	GO:0004518	nuclease activity	0.89847	0.919095	1	1	0		BP	GO:0043604	amide biosynthetic process	1	1	8	2	6
BP	GO:1901607	alpha-amino acid biosynthetic process	0.996055	1	1	1	0		MF	GO:0004175	endopeptidase activity	0.903885	0.919095	1	0	1		BP	GO:0043043	peptide biosynthetic process	1	1	7	1	6
BP	GO:0016043	cellular component organization	0.998056	1	16	13	3		MF	GO:0046983	protein dimerization activity	0.905775	0.919095	3	0	3		BP	GO:1901566	organonitrogen compound biosynthetic process	1	1	20	12	8
BP	GO:0006974	cellular response to DNA damage stimulus	0.998436	1	5	5	0		MF	GO:0003723	RNA binding	0.947832	0.954751	2	1	1		BP	GO:0043603	cellular amide metabolic process	1	1	8	2	6
BP	GO:0033554	cellular response to stress	0.998436	1	5	5	0		MF	GO:0140098	catalytic activity, acting on RNA	0.978648	0.978648	1	1	0		BP	GO:0006518	peptide metabolic process	1	1	7	1	6
BP	GO:0022607	cellular component assembly	0.999256	1	3	2	1											BP	GO:0006412	translation	1	1	6	0	6
BP	GO:0071702	organic substance transport	0.999332	1	10	6	4											CC	GO:0009523	photosystem II	0.00121807	0.0718661	8	8	0
BP	GO:0006511	ubiquitin-dependent protein catabolic process	0.999445	1	1	0	1											CC	GO:0019898	extrinsic component of membrane	0.00726281	0.133601	5	5	0
BP	GO:0019941	modification-dependent protein catabolic process	0.999445	1	1	0	1											CC	GO:0009579	thylakoid	0.0090577	0.133601	9	9	0
BP	GO:0043632	modification-dependent macromolecule catabolic process	0.999445	1	1	0	1											CC	GO:0044436	thylakoid part	0.0090577	0.133601	9	9	0
BP	GO:0071840	cellular component organization or biogenesis	0.999507	1	19	13	6											CC	GO:0009654	photosystem II oxygen evolving complex	0.0166648	0.174126	5	5	0
BP	GO:0006996	organelle organization	0.999601	1	5	4	1											CC	GO:0009521	photosystem	0.0205035	0.174126	8	8	0
BP	GO:0044085	cellular component biogenesis	0.999725	1	6	2	4											CC	GO:0042651	thylakoid membrane	0.0210395	0.174126	5	5	0
BP	GO:0006259	DNA metabolic process	0.99975	1	11	8	3											CC	GO:0034357	photosynthetic membrane	0.0236102	0.174126	8	8	0
BP	GO:0033036	macromolecule localization	0.999791	1	7	6	1											CC	GO:1990204	oxidoreductase complex	0.0318808	0.208997	5	5	0
BP	GO:0006520	cellular amino acid metabolic process	0.999874	1	5	3	2											CC	GO:0044815	DNA packaging complex	0.111413	0.657335	6	6	0
BP	GO:0044257	cellular protein catabolic process	0.999908	1	1	0	1											CC	GO:0005618	cell wall	0.154876	0.7029	4	3	1
BP	GO:0051603	proteolysis involved in cellular protein catabolic process	0.999908	1	1	0	1											CC	GO:0030312	external encapsulating structure	0.154876	0.7029	4	3	1
BP	GO:0034470	ncRNA processing	0.999922	1	1	0	1											CC	GO:0048046	apoplast	0.154876	0.7029	4	3	1
BP	GO:0030163	protein catabolic process	0.999934	1	1	0	1											CC	GO:0000786	nucleosome	0.205799	0.819368	5	5	0
BP	GO:0008104	protein localization	0.99995	1	5	4	1											CC	GO:0005576	extracellular region	0.209523	0.819368	4	3	1
BP	GO:0071705	nitrogen compound transport	0.999958	1	6	4	2											CC	GO:0032993	protein-DNA complex	0.222202	0.819368	5	5	0
BP	GO:0015031	protein transport	0.999971	1	4	3	1											CC	GO:0000785	chromatin	0.256111	0.888855	5	5	0
BP	GO:0015833	peptide transport	0.999971	1	4	3	1											CC	GO:0000793	condensed chromosome	0.319782	1	2	1	1
BP	GO:0042886	amide transport	0.999971	1	4	3	1											CC	GO:0044427	chromosomal part	0.34658	1	7	6	1
BP	GO:0045184	establishment of protein localization	0.999975	1	4	3	1											CC	GO:0005694	chromosome	0.55334	1	7	6	1
BP	GO:0034613	cellular protein localization	0.999985	1	2	1	1											CC	GO:0008287	protein serine/threonine phosphatase complex	0.603115	1	1	1	0
BP	GO:0070727	cellular macromolecule localization	0.999985	1	2	1	1											CC	GO:1903293	phosphatase complex	0.603115	1	1	1	0
BP	GO:0044265	cellular macromolecule catabolic process	0.999994	1	1	0	1											CC	GO:0005875	microtubule associated complex	0.638238	1	1	1	0
BP	GO:0006886	intracellular protein transport	0.999997	1	1	0	1											CC	GO:0015630	microtubule cytoskeleton	0.670267	1	1	1	0
BP	GO:0051641	cellular localization	1	1	2	1	1											CC	GO:0005634	nucleus	0.68107	1	30	20	10
BP	GO:0046907	intracellular transport	1	1	1	0	1											CC	GO:0031966	mitochondrial membrane	0.682385	1	2	2	0
BP	GO:0051649	establishment of localization in cell	1	1	1	0	1											CC	GO:0019867	outer membrane	0.699474	1	1	1	0
BP	GO:0006396	RNA processing	1	1	4	1	3											CC	GO:0005740	mitochondrial envelope	0.702605	1	2	2	0
BP	GO:0034660	ncRNA metabolic process	1	1	1	0	1											CC	GO:0044454	nuclear chromosome part	0.75039	1	1	0	1
BP	GO:0043604	amide biosynthetic process	1	1	10	3	7											CC	GO:0000228	nuclear chromosome	0.772531	1	1	0	1
BP	GO:1901566	organonitrogen compound biosynthetic process	1	1	26	16	10											CC	GO:0005743	mitochondrial inner membrane	0.792718	1	1	1	0
BP	GO:0043603	cellular amide metabolic process	1	1	10	3	7											CC	GO:0019866	organelle inner membrane	0.792718	1	1	1	0
BP	GO:0043043	peptide biosynthetic process	1	1	8	1	7											CC	GO:0044429	mitochondrial part	0.815954	1	2	2	0
BP	GO:0006518	peptide metabolic process	1	1	8	1	7											CC	GO:0071944	cell periphery	0.820786	1	4	3	1
BP	GO:0006412	translation	1	1	7	0	7											CC	GO:0098805	whole membrane	0.828564	1	2	2	0
CC	GO:0009521	photosystem	0.0110788	0.258922	10	10	0											CC	GO:0031967	organelle envelope	0.840394	1	2	2	0
CC	GO:0034357	photosynthetic membrane	0.013235	0.258922	10	10	0											CC	GO:0031975	envelope	0.840394	1	2	2	0
CC	GO:0009579	thylakoid	0.0156922	0.258922	10	10	0											CC	GO:0098796	membrane protein complex	0.86519	1	8	8	0
CC	GO:0044436	thylakoid part	0.0156922	0.258922	10	10	0											CC	GO:0005739	mitochondrion	0.871593	1	2	2	0
CC	GO:0009523	photosystem II	0.0647443	0.854625	6	6	0											CC	GO:0098588	bounding membrane of organelle	0.904523	1	2	2	0
CC	GO:0044815	DNA packaging complex	0.129383	1	7	6	1											CC	GO:0031090	organelle membrane	0.916586	1	3	3	0
CC	GO:0000786	nucleosome	0.215195	1	6	5	1											CC	GO:0044430	cytoskeletal part	0.938328	1	1	1	0
CC	GO:0032993	protein-DNA complex	0.234372	1	6	5	1											CC	GO:1902494	catalytic complex	0.939777	1	7	7	0
CC	GO:0019898	extrinsic component of membrane	0.235987	1	3	3	0											CC	GO:0005856	cytoskeleton	0.943837	1	1	1	0
CC	GO:0000785	chromatin	0.274181	1	6	5	1											CC	GO:0043231	intracellular membrane-bounded organelle	0.95154	1	34	24	10
CC	GO:0008287	protein serine/threonine phosphatase complex	0.314762	1	2	2	0											CC	GO:0043227	membrane-bounded organelle	0.966408	1	34	24	10
CC	GO:1903293	phosphatase complex	0.314762	1	2	2	0											CC	GO:0031981	nuclear lumen	0.996351	1	1	0	1
CC	GO:0009654	photosystem II oxygen evolving complex	0.33303	1	3	3	0											CC	GO:0044428	nuclear part	0.997297	1	2	1	1
CC	GO:0042651	thylakoid membrane	0.365599	1	3	3	0											CC	GO:0031974	membrane-enclosed lumen	0.998125	1	1	0	1
CC	GO:1990204	oxidoreductase complex	0.429742	1	3	3	0											CC	GO:0043233	organelle lumen	0.998125	1	1	0	1
CC	GO:0005634	nucleus	0.508588	1	41	29	12											CC	GO:0070013	intracellular organelle lumen	0.998125	1	1	0	1
CC	GO:0044429	mitochondrial part	0.547096	1	4	2	2											CC	GO:0044422	organelle part	0.998677	1	12	11	1
CC	GO:0031966	mitochondrial membrane	0.577324	1	3	2	1											CC	GO:0044446	intracellular organelle part	0.998677	1	12	11	1
CC	GO:0005743	mitochondrial inner membrane	0.589038	1	2	1	1											CC	GO:0043228	non-membrane-bounded organelle	0.999792	1	13	7	6
CC	GO:0019866	organelle inner membrane	0.589038	1	2	1	1											CC	GO:0043232	intracellular non-membrane-bounded organelle	0.999792	1	13	7	6
CC	GO:0031967	organelle envelope	0.594196	1	4	2	2											CC	GO:0005840	ribosome	0.999933	1	5	0	5
CC	GO:0031975	envelope	0.594196	1	4	2	2											CC	GO:1990904	ribonucleoprotein complex	0.999961	1	6	1	5
CC	GO:0005740	mitochondrial envelope	0.603868	1	3	2	1											CC	GO:0044444	cytoplasmic part	1	1	9	4	5
CC	GO:0015629	actin cytoskeleton	0.621038	1	2	2	0											CC	GO:0005737	cytoplasm	1	1	11	5	6
CC	GO:0044427	chromosomal part	0.631938	1	7	6	1											MF	GO:0004857	enzyme inhibitor activity	3.35975e-08	7.62662e-06	25	13	12
CC	GO:0005739	mitochondrion	0.659142	1	4	2	2											MF	GO:0016798	hydrolase activity, acting on glycosyl bonds	4.20311e-06	0.000167314	50	37	13
CC	GO:0000148	1,3-beta-D-glucan synthase complex	0.733695	1	1	1	0											MF	GO:0004866	endopeptidase inhibitor activity	4.4224e-06	0.000167314	11	1	10
CC	GO:0016459	myosin complex	0.733695	1	1	1	0											MF	GO:0030414	peptidase inhibitor activity	4.4224e-06	0.000167314	11	1	10
CC	GO:0019867	outer membrane	0.790797	1	1	1	0											MF	GO:0061134	peptidase regulator activity	4.4224e-06	0.000167314	11	1	10
CC	GO:0000793	condensed chromosome	0.814595	1	1	1	0											MF	GO:0061135	endopeptidase regulator activity	4.4224e-06	0.000167314	11	1	10
CC	GO:0005694	chromosome	0.8186	1	7	6	1											MF	GO:0004553	hydrolase activity, hydrolyzing O-glycosyl compounds	5.4041e-06	0.000175247	48	35	13
CC	GO:0098796	membrane protein complex	0.841477	1	11	11	0											MF	GO:0098772	molecular function regulator	3.10056e-05	0.000879784	30	18	12
CC	GO:0044430	cytoskeletal part	0.869936	1	2	2	0											MF	GO:0030234	enzyme regulator activity	6.26995e-05	0.00158142	27	15	12
CC	GO:0098797	plasma membrane protein complex	0.870988	1	1	1	0											MF	GO:0043565	sequence-specific DNA binding	7.92338e-05	0.00179861	26	11	15
CC	GO:0005856	cytoskeleton	0.881747	1	2	2	0											MF	GO:0016705	oxidoreductase activity, acting on paired donors, with incorporation or reduction of molecular oxygen	0.000169455	0.00349693	46	25	21
CC	GO:0044459	plasma membrane part	0.885691	1	1	1	0											MF	GO:0020037	heme binding	0.000219915	0.00416005	52	27	25
CC	GO:0005886	plasma membrane	0.920517	1	1	1	0											MF	GO:0046906	tetrapyrrole binding	0.000326308	0.00569783	52	27	25
CC	GO:0043231	intracellular membrane-bounded organelle	0.926147	1	46	32	14											MF	GO:0005506	iron ion binding	0.000359342	0.00582647	45	24	21
CC	GO:0005618	cell wall	0.944762	1	1	0	1											MF	GO:0016702	oxidoreductase activity, acting on single donors with incorporation of molecular oxygen, incorporation of two atoms of oxygen	0.000469255	0.00665755	10	6	4
CC	GO:0030312	external encapsulating structure	0.944762	1	1	0	1											MF	GO:0051213	dioxygenase activity	0.000469255	0.00665755	10	6	4
CC	GO:0048046	apoplast	0.944762	1	1	0	1											MF	GO:0030599	pectinesterase activity	0.000630936	0.00842485	10	9	1
CC	GO:0043227	membrane-bounded organelle	0.950017	1	46	32	14											MF	GO:0016701	oxidoreductase activity, acting on single donors with incorporation of molecular oxygen	0.00120917	0.015249	11	6	5
CC	GO:0005576	extracellular region	0.961633	1	1	0	1											MF	GO:0016747	transferase activity, transferring acyl groups other than amino-acyl groups	0.00402592	0.0480991	26	21	5
CC	GO:1905368	peptidase complex	0.961633	1	1	0	1											MF	GO:0016746	transferase activity, transferring acyl groups	0.004631	0.0525619	31	24	7
CC	GO:0031090	organelle membrane	0.975917	1	3	2	1											MF	GO:0052689	carboxylic ester hydrolase activity	0.0064643	0.0682785	12	10	2
CC	GO:1990234	transferase complex	0.976213	1	2	1	1											MF	GO:0004568	chitinase activity	0.0066173	0.0682785	5	1	4
CC	GO:0098805	whole membrane	0.985521	1	1	1	0											MF	GO:0016843	amine-lyase activity	0.00945207	0.0864055	5	4	1
CC	GO:0005654	nucleoplasm	0.988659	1	1	0	1											MF	GO:0016844	strictosidine synthase activity	0.00945207	0.0864055	5	4	1
CC	GO:0044451	nucleoplasm part	0.988659	1	1	0	1											MF	GO:0008236	serine-type peptidase activity	0.00989667	0.0864055	21	16	5
CC	GO:1902494	catalytic complex	0.99249	1	7	6	1											MF	GO:0017171	serine hydrolase activity	0.00989667	0.0864055	21	16	5
CC	GO:0098588	bounding membrane of organelle	0.994558	1	1	1	0											MF	GO:0004185	serine-type carboxypeptidase activity	0.0120311	0.101151	8	8	0
CC	GO:0071944	cell periphery	0.99569	1	2	1	1											MF	GO:0004180	carboxypeptidase activity	0.02057	0.166764	8	8	0
CC	GO:0031974	membrane-enclosed lumen	0.997511	1	2	0	2											MF	GO:0016840	carbon-nitrogen lyase activity	0.0226566	0.177347	5	4	1
CC	GO:0043233	organelle lumen	0.997511	1	2	0	2											MF	GO:0008017	microtubule binding	0.0250216	0.185303	11	11	0
CC	GO:0070013	intracellular organelle lumen	0.997511	1	2	0	2											MF	GO:0003777	microtubule motor activity	0.0253057	0.185303	10	10	0
CC	GO:0031981	nuclear lumen	0.999407	1	1	0	1											MF	GO:0005507	copper ion binding	0.0288395	0.20458	9	6	3
CC	GO:0044428	nuclear part	0.999738	1	2	1	1											MF	GO:0010333	terpene synthase activity	0.0327079	0.218373	8	8	0
CC	GO:0044422	organelle part	0.999799	1	15	11	4											MF	GO:0070008	serine-type exopeptidase activity	0.0327079	0.218373	8	8	0
CC	GO:0044446	intracellular organelle part	0.999799	1	15	11	4											MF	GO:0003700	DNA binding transcription factor activity	0.0347008	0.22506	36	8	28
CC	GO:0012505	endomembrane system	0.999956	1	1	0	1											MF	GO:0022857	transmembrane transporter activity	0.037492	0.236408	62	22	40
CC	GO:0043228	non-membrane-bounded organelle	0.999998	1	14	8	6											MF	GO:0016838	carbon-oxygen lyase activity, acting on phosphates	0.0430714	0.259395	8	8	0
CC	GO:0043232	intracellular non-membrane-bounded organelle	0.999998	1	14	8	6											MF	GO:0016887	ATPase activity	0.043423	0.259395	21	9	12
CC	GO:0005840	ribosome	1	1	4	0	4											MF	GO:0008092	cytoskeletal protein binding	0.0517367	0.301134	14	14	0
CC	GO:1990904	ribonucleoprotein complex	1	1	5	1	4											MF	GO:0015631	tubulin binding	0.0584546	0.33173	11	11	0
CC	GO:0044444	cytoplasmic part	1	1	9	3	6											MF	GO:0046873	metal ion transmembrane transporter activity	0.0622989	0.33974	10	3	7
CC	GO:0005737	cytoplasm	1	1	12	4	8											MF	GO:0000287	magnesium ion binding	0.070006	0.33974	11	10	1
MF	GO:0004857	enzyme inhibitor activity	2.20648e-11	5.36174e-09	33	19	14											MF	GO:0016298	lipase activity	0.0713054	0.33974	3	1	2
MF	GO:0098772	molecular function regulator	7.9151e-08	9.61684e-06	42	28	14											MF	GO:0016717	oxidoreductase activity, acting on paired donors, with oxidation of a pair of donors resulting in the reduction of molecular oxygen to two molecules of water	0.0713054	0.33974	3	2	1
MF	GO:0030234	enzyme regulator activity	1.74576e-07	1.41407e-05	38	24	14											MF	GO:0046915	transition metal ion transmembrane transporter activity	0.0713054	0.33974	3	1	2
MF	GO:0004866	endopeptidase inhibitor activity	1.04203e-06	3.61734e-05	13	1	12											MF	GO:0140110	transcription regulator activity	0.0717065	0.33974	37	8	29
MF	GO:0030414	peptidase inhibitor activity	1.04203e-06	3.61734e-05	13	1	12											MF	GO:0042626	ATPase activity, coupled to transmembrane movement of substances	0.0731665	0.33974	9	3	6
MF	GO:0061134	peptidase regulator activity	1.04203e-06	3.61734e-05	13	1	12											MF	GO:0043492	ATPase activity, coupled to movement of substances	0.0731665	0.33974	9	3	6
MF	GO:0061135	endopeptidase regulator activity	1.04203e-06	3.61734e-05	13	1	12											MF	GO:0016788	hydrolase activity, acting on ester bonds	0.0733359	0.33974	42	34	8
MF	GO:0004553	hydrolase activity, hydrolyzing O-glycosyl compounds	9.26014e-06	0.000281277	59	41	18											MF	GO:0016835	carbon-oxygen lyase activity	0.0752183	0.341491	10	10	0
MF	GO:0016798	hydrolase activity, acting on glycosyl bonds	1.08062e-05	0.000291767	61	43	18											MF	GO:0003774	motor activity	0.0822601	0.366138	10	10	0
MF	GO:0016705	oxidoreductase activity, acting on paired donors, with incorporation or reduction of molecular oxygen	2.29758e-05	0.000558312	63	31	32											MF	GO:0016829	lyase activity	0.0855356	0.368677	18	16	2
MF	GO:0004568	chitinase activity	9.39164e-05	0.0020747	8	1	7											MF	GO:0008238	exopeptidase activity	0.0861978	0.368677	8	8	0
MF	GO:0020037	heme binding	0.000118929	0.00240832	69	33	36											MF	GO:0004743	pyruvate kinase activity	0.0909511	0.368677	3	2	1
MF	GO:0046906	tetrapyrrole binding	0.00019326	0.00361248	69	33	36											MF	GO:0030955	potassium ion binding	0.0909511	0.368677	3	2	1
MF	GO:0005506	iron ion binding	0.000311779	0.00541159	59	28	31											MF	GO:0031420	alkali metal ion binding	0.0909511	0.368677	3	2	1
MF	GO:0016717	oxidoreductase activity, acting on paired donors, with oxidation of a pair of donors resulting in the reduction of molecular oxygen to two molecules of water	0.000923586	0.0149621	6	4	2											MF	GO:0004650	polygalacturonase activity	0.10001	0.398286	5	5	0
MF	GO:0004185	serine-type carboxypeptidase activity	0.00288704	0.0438469	11	9	2											MF	GO:0015399	primary active transmembrane transporter activity	0.105779	0.406981	9	3	6
MF	GO:0043565	sequence-specific DNA binding	0.00322281	0.0460672	28	9	19											MF	GO:0015405	P-P-bond-hydrolysis-driven transmembrane transporter activity	0.105779	0.406981	9	3	6
MF	GO:0070008	serine-type exopeptidase activity	0.00420287	0.0567388	12	9	3											MF	GO:0016638	oxidoreductase activity, acting on the CH-NH2 group of donors	0.112549	0.42581	3	0	3
MF	GO:0030599	pectinesterase activity	0.00569413	0.072825	10	9	1											MF	GO:0004674	protein serine/threonine kinase activity	0.115035	0.428081	9	1	8
MF	GO:0004180	carboxypeptidase activity	0.00628165	0.076322	11	9	2											MF	GO:0042623	ATPase activity, coupled	0.13264	0.485633	10	4	6
MF	GO:0016843	amine-lyase activity	0.00802176	0.0861205	6	4	2											MF	GO:0001871	pattern binding	0.171977	0.609981	8	1	7
MF	GO:0016844	strictosidine synthase activity	0.00802176	0.0861205	6	4	2											MF	GO:0030247	polysaccharide binding	0.171977	0.609981	8	1	7
MF	GO:0022804	active transmembrane transporter activity	0.00815132	0.0861205	31	14	17											MF	GO:0045735	nutrient reservoir activity	0.174813	0.610501	4	2	2
MF	GO:0022857	transmembrane transporter activity	0.0098132	0.0993587	88	45	43											MF	GO:0005085	guanyl-nucleotide exchange factor activity	0.186647	0.636114	3	3	0
MF	GO:0016746	transferase activity, transferring acyl groups	0.0107036	0.100313	38	28	10											MF	GO:0043531	ADP binding	0.187752	0.636114	56	6	50
MF	GO:0008236	serine-type peptidase activity	0.0111459	0.100313	27	20	7											MF	GO:0016762	xyloglucan:xyloglucosyl transferase activity	0.217705	0.726752	4	3	1
MF	GO:0017171	serine hydrolase activity	0.0111459	0.100313	27	20	7											MF	GO:0019899	enzyme binding	0.227152	0.743676	6	4	2
MF	GO:0016747	transferase activity, transferring acyl groups other than amino-acyl groups	0.0133097	0.11257	31	22	9											MF	GO:0004252	serine-type endopeptidase activity	0.229327	0.743676	9	7	2
MF	GO:0015238	drug transmembrane transporter activity	0.0134343	0.11257	15	4	11											MF	GO:0016765	transferase activity, transferring alkyl or aryl (other than methyl) groups	0.244289	0.770753	6	5	1
MF	GO:0008238	exopeptidase activity	0.0209863	0.169989	12	9	3											MF	GO:0004601	peroxidase activity	0.244468	0.770753	10	5	5
MF	GO:0016840	carbon-nitrogen lyase activity	0.0228493	0.179109	6	4	2											MF	GO:0016684	oxidoreductase activity, acting on peroxide as acceptor	0.257187	0.799746	10	5	5
MF	GO:0004674	protein serine/threonine kinase activity	0.0257086	0.189703	14	2	12											MF	GO:0022804	active transmembrane transporter activity	0.260931	0.800422	17	6	11
MF	GO:0042626	ATPase activity, coupled to transmembrane movement of substances	0.0273235	0.189703	13	8	5											MF	GO:0008171	O-methyltransferase activity	0.283729	0.858752	8	7	1
MF	GO:0043492	ATPase activity, coupled to movement of substances	0.0273235	0.189703	13	8	5											MF	GO:0030246	carbohydrate binding	0.289958	0.866058	17	10	7
MF	GO:0052689	carboxylic ester hydrolase activity	0.0273235	0.189703	13	11	2											MF	GO:0008374	O-acyltransferase activity	0.298268	0.868036	3	3	0
MF	GO:0004650	polygalacturonase activity	0.0324898	0.219306	7	7	0											MF	GO:0015103	inorganic anion transmembrane transporter activity	0.298268	0.868036	3	1	2
MF	GO:0003700	DNA binding transcription factor activity	0.0342302	0.224809	48	9	39											MF	GO:0016160	amylase activity	0.305618	0.878169	2	0	2
MF	GO:0003777	microtubule motor activity	0.0387972	0.245322	12	12	0											MF	GO:0016209	antioxidant activity	0.323625	0.905316	10	5	5
MF	GO:0016298	lipase activity	0.0393727	0.245322	4	2	2											MF	GO:0017016	Ras GTPase binding	0.327031	0.905316	3	3	0
MF	GO:0015297	antiporter activity	0.0434508	0.259724	18	6	12											MF	GO:0031267	small GTPase binding	0.327031	0.905316	3	3	0
MF	GO:0016701	oxidoreductase activity, acting on single donors with incorporation of molecular oxygen	0.0439811	0.259724	10	6	4											MF	GO:0008509	anion transmembrane transporter activity	0.355774	0.973021	3	1	2
MF	GO:0008017	microtubule binding	0.0470282	0.259724	13	13	0											MF	GO:0015238	drug transmembrane transporter activity	0.366419	0.990204	7	3	4
MF	GO:0015399	primary active transmembrane transporter activity	0.0470282	0.259724	13	8	5											MF	GO:0009055	electron transfer activity	0.37273	0.995408	11	8	3
MF	GO:0015405	P-P-bond-hydrolysis-driven transmembrane transporter activity	0.0470282	0.259724	13	8	5											MF	GO:0003779	actin binding	0.384347	1	3	3	0
MF	GO:0015291	secondary active transmembrane transporter activity	0.0530314	0.28637	18	6	12											MF	GO:0046983	protein dimerization activity	0.397485	1	31	22	9
MF	GO:0016160	amylase activity	0.0552122	0.291653	4	1	3											MF	GO:0015035	protein disulfide oxidoreductase activity	0.428515	1	4	3	1
MF	GO:0016702	oxidoreductase activity, acting on single donors with incorporation of molecular oxygen, incorporation of two atoms of oxygen	0.0576104	0.291653	8	5	3											MF	GO:0015036	disulfide oxidoreductase activity	0.428515	1	4	3	1
MF	GO:0051213	dioxygenase activity	0.0576104	0.291653	8	5	3											MF	GO:0050660	flavin adenine dinucleotide binding	0.452685	1	11	5	6
MF	GO:0015631	tubulin binding	0.06146	0.304791	14	14	0											MF	GO:0003993	acid phosphatase activity	0.454782	1	2	2	0
MF	GO:0140110	transcription regulator activity	0.0657492	0.319541	50	9	41											MF	GO:0034062	5'-3' RNA polymerase activity	0.459155	1	5	0	5
MF	GO:0016638	oxidoreductase activity, acting on the CH-NH2 group of donors	0.0739596	0.343313	4	0	4											MF	GO:0097747	RNA polymerase activity	0.459155	1	5	0	5
MF	GO:0051087	chaperone binding	0.0739596	0.343313	4	3	1											MF	GO:0017111	nucleoside-triphosphatase activity	0.465374	1	36	23	13
MF	GO:0003774	motor activity	0.0748789	0.343313	13	13	0											MF	GO:0015267	channel activity	0.474729	1	9	5	4
MF	GO:0042623	ATPase activity, coupled	0.0839016	0.377557	14	9	5											MF	GO:0022803	passive transmembrane transporter activity	0.474729	1	9	5	4
MF	GO:0005516	calmodulin binding	0.0901982	0.395859	6	2	4											MF	GO:0008324	cation transmembrane transporter activity	0.482677	1	13	4	9
MF	GO:0008092	cytoskeletal protein binding	0.0912268	0.395859	17	17	0											MF	GO:0016757	transferase activity, transferring glycosyl groups	0.493783	1	35	19	16
MF	GO:0016829	lyase activity	0.110847	0.472556	23	16	7											MF	GO:0022890	inorganic cation transmembrane transporter activity	0.518421	1	11	3	8
MF	GO:0005085	guanyl-nucleotide exchange factor activity	0.145929	0.611393	4	4	0											MF	GO:0016759	cellulose synthase activity	0.520501	1	3	1	2
MF	GO:0008289	lipid binding	0.165099	0.679982	10	5	5											MF	GO:0016760	cellulose synthase (UDP-forming) activity	0.520501	1	3	1	2
MF	GO:0016887	ATPase activity	0.181889	0.736649	24	14	10											MF	GO:0051020	GTPase binding	0.520501	1	3	3	0
MF	GO:0015267	channel activity	0.199216	0.780796	15	13	2											MF	GO:0016831	carboxy-lyase activity	0.545772	1	3	2	1
MF	GO:0022803	passive transmembrane transporter activity	0.199216	0.780796	15	13	2											MF	GO:0004888	transmembrane signaling receptor activity	0.553857	1	2	1	1
MF	GO:0004252	serine-type endopeptidase activity	0.232806	0.897967	12	10	2											MF	GO:0004970	ionotropic glutamate receptor activity	0.553857	1	2	1	1
MF	GO:0005507	copper ion binding	0.244133	0.926943	8	4	4											MF	GO:0005230	extracellular ligand-gated ion channel activity	0.553857	1	2	1	1
MF	GO:0004601	peroxidase activity	0.271693	1	13	8	5											MF	GO:0008066	glutamate receptor activity	0.553857	1	2	1	1
MF	GO:0016830	carbon-carbon lyase activity	0.273749	1	7	4	3											MF	GO:0015276	ligand-gated ion channel activity	0.553857	1	2	1	1
MF	GO:0016684	oxidoreductase activity, acting on peroxide as acceptor	0.287697	1	13	8	5											MF	GO:0022824	transmitter-gated ion channel activity	0.553857	1	2	1	1
MF	GO:0016836	hydro-lyase activity	0.301411	1	4	4	0											MF	GO:0022834	ligand-gated channel activity	0.553857	1	2	1	1
MF	GO:0015035	protein disulfide oxidoreductase activity	0.308674	1	6	3	3											MF	GO:0022835	transmitter-gated channel activity	0.553857	1	2	1	1
MF	GO:0015036	disulfide oxidoreductase activity	0.308674	1	6	3	3											MF	GO:0030594	neurotransmitter receptor activity	0.553857	1	2	1	1
MF	GO:0016835	carbon-oxygen lyase activity	0.322886	1	10	8	2											MF	GO:0016758	transferase activity, transferring hexosyl groups	0.569579	1	28	16	12
MF	GO:0009055	electron transfer activity	0.328071	1	15	9	6											MF	GO:0016462	pyrophosphatase activity	0.572756	1	36	23	13
MF	GO:0016831	carboxy-lyase activity	0.35062	1	5	3	2											MF	GO:0008289	lipid binding	0.575648	1	5	4	1
MF	GO:0016879	ligase activity, forming carbon-nitrogen bonds	0.368718	1	4	3	1											MF	GO:0008378	galactosyltransferase activity	0.583926	1	2	2	0
MF	GO:0016209	antioxidant activity	0.371184	1	13	8	5											MF	GO:0016836	hydro-lyase activity	0.583926	1	2	2	0
MF	GO:0003993	acid phosphatase activity	0.39001	1	3	3	0											MF	GO:0140097	catalytic activity, acting on DNA	0.603017	1	4	4	0
MF	GO:0016765	transferase activity, transferring alkyl or aryl (other than methyl) groups	0.392691	1	7	6	1											MF	GO:0015075	ion transmembrane transporter activity	0.605584	1	19	6	13
MF	GO:0010333	terpene synthase activity	0.413876	1	6	4	2											MF	GO:0016818	hydrolase activity, acting on acid anhydrides, in phosphorus-containing anhydrides	0.60712	1	36	23	13
MF	GO:0016709	oxidoreductase activity, acting on paired donors, with incorporation or reduction of molecular oxygen, NAD(P)H as one donor, and incorporation of one atom of oxygen	0.42979	1	3	2	1											MF	GO:0015297	antiporter activity	0.619963	1	8	3	5
MF	GO:0004497	monooxygenase activity	0.435583	1	4	3	1											MF	GO:0005509	calcium ion binding	0.62134	1	13	10	3
MF	GO:0030170	pyridoxal phosphate binding	0.463624	1	8	3	5											MF	GO:0046527	glucosyltransferase activity	0.62662	1	7	4	3
MF	GO:0070279	vitamin B6 binding	0.463624	1	8	3	5											MF	GO:0016817	hydrolase activity, acting on acid anhydrides	0.627215	1	36	23	13
MF	GO:0016667	oxidoreductase activity, acting on a sulfur group of donors	0.464921	1	7	3	4											MF	GO:0015318	inorganic molecular entity transmembrane transporter activity	0.638292	1	17	5	12
MF	GO:0016838	carbon-oxygen lyase activity, acting on phosphates	0.466188	1	6	4	2											MF	GO:0070011	peptidase activity, acting on L-amino acid peptides	0.645621	1	28	16	12
MF	GO:0004888	transmembrane signaling receptor activity	0.46859	1	3	2	1											MF	GO:0015291	secondary active transmembrane transporter activity	0.646829	1	8	3	5
MF	GO:0004970	ionotropic glutamate receptor activity	0.46859	1	3	2	1											MF	GO:0004525	ribonuclease III activity	0.654185	1	1	0	1
MF	GO:0005230	extracellular ligand-gated ion channel activity	0.46859	1	3	2	1											MF	GO:0032296	double-stranded RNA-specific ribonuclease activity	0.654185	1	1	0	1
MF	GO:0008066	glutamate receptor activity	0.46859	1	3	2	1											MF	GO:0070566	adenylyltransferase activity	0.654185	1	1	0	1
MF	GO:0008378	galactosyltransferase activity	0.46859	1	3	3	0											MF	GO:0008233	peptidase activity	0.658099	1	29	16	13
MF	GO:0015276	ligand-gated ion channel activity	0.46859	1	3	2	1											MF	GO:0051082	unfolded protein binding	0.65957	1	3	0	3
MF	GO:0022824	transmitter-gated ion channel activity	0.46859	1	3	2	1											MF	GO:0046982	protein heterodimerization activity	0.661693	1	5	4	1
MF	GO:0022834	ligand-gated channel activity	0.46859	1	3	2	1											MF	GO:0008081	phosphoric diester hydrolase activity	0.665005	1	2	0	2
MF	GO:0022835	transmitter-gated channel activity	0.46859	1	3	2	1											MF	GO:0016879	ligase activity, forming carbon-nitrogen bonds	0.665005	1	2	2	0
MF	GO:0030594	neurotransmitter receptor activity	0.46859	1	3	2	1											MF	GO:0016614	oxidoreductase activity, acting on CH-OH group of donors	0.672575	1	8	7	1
MF	GO:0051082	unfolded protein binding	0.495699	1	5	1	4											MF	GO:0016667	oxidoreductase activity, acting on a sulfur group of donors	0.677114	1	4	3	1
MF	GO:0015103	inorganic anion transmembrane transporter activity	0.506155	1	3	2	1											MF	GO:0008408	3'-5' exonuclease activity	0.689041	1	1	1	0
MF	GO:0030695	GTPase regulator activity	0.506155	1	3	3	0											MF	GO:0034061	DNA polymerase activity	0.689041	1	1	1	0
MF	GO:0016645	oxidoreductase activity, acting on the CH-NH group of donors	0.514431	1	2	1	1											MF	GO:0005516	calmodulin binding	0.689042	1	2	0	2
MF	GO:0019899	enzyme binding	0.517173	1	6	5	1											MF	GO:0022836	gated channel activity	0.711641	1	2	1	1
MF	GO:0016759	cellulose synthase activity	0.531411	1	4	2	2											MF	GO:0022839	ion gated channel activity	0.711641	1	2	1	1
MF	GO:0016760	cellulose synthase (UDP-forming) activity	0.531411	1	4	2	2											MF	GO:0004499	N,N-dimethylaniline monooxygenase activity	0.720388	1	1	1	0
MF	GO:0051020	GTPase binding	0.531411	1	4	4	0											MF	GO:0008094	DNA-dependent ATPase activity	0.720388	1	1	1	0
MF	GO:0017016	Ras GTPase binding	0.542286	1	3	3	0											MF	GO:0015932	nucleobase-containing compound transmembrane transporter activity	0.720388	1	1	0	1
MF	GO:0031267	small GTPase binding	0.542286	1	3	3	0											MF	GO:0016645	oxidoreductase activity, acting on the CH-NH group of donors	0.720388	1	1	0	1
MF	GO:0001871	pattern binding	0.550263	1	8	0	8											MF	GO:0016790	thiolester hydrolase activity	0.720388	1	1	1	0
MF	GO:0030247	polysaccharide binding	0.550263	1	8	0	8											MF	GO:0033218	amide binding	0.720388	1	1	1	0
MF	GO:0019888	protein phosphatase regulator activity	0.559187	1	2	2	0											MF	GO:0140103	catalytic activity, acting on a glycoprotein	0.720388	1	1	1	0
MF	GO:0005543	phospholipid binding	0.561543	1	4	1	3											MF	GO:1901505	carbohydrate derivative transmembrane transporter activity	0.720388	1	1	0	1
MF	GO:0016788	hydrolase activity, acting on ester bonds	0.572591	1	45	34	11											MF	GO:0003682	chromatin binding	0.732846	1	2	2	0
MF	GO:0008509	anion transmembrane transporter activity	0.576834	1	3	2	1											MF	GO:0019888	protein phosphatase regulator activity	0.748577	1	1	1	0
MF	GO:0030246	carbohydrate binding	0.584185	1	20	12	8											MF	GO:0016830	carbon-carbon lyase activity	0.751245	1	3	2	1
MF	GO:0046983	protein dimerization activity	0.584639	1	40	29	11											MF	GO:0004527	exonuclease activity	0.773926	1	1	1	0
MF	GO:0016758	transferase activity, transferring hexosyl groups	0.596545	1	39	19	20											MF	GO:0010181	FMN binding	0.773926	1	1	1	0
MF	GO:0050660	flavin adenine dinucleotide binding	0.600103	1	14	8	6											MF	GO:0016903	oxidoreductase activity, acting on the aldehyde or oxo group of donors	0.773926	1	1	1	0
MF	GO:0005096	GTPase activator activity	0.600911	1	2	2	0											MF	GO:0019208	phosphatase regulator activity	0.773926	1	1	1	0
MF	GO:0016903	oxidoreductase activity, acting on the aldehyde or oxo group of donors	0.600911	1	2	2	0											MF	GO:0016791	phosphatase activity	0.781909	1	3	2	1
MF	GO:0019208	phosphatase regulator activity	0.600911	1	2	2	0											MF	GO:0015079	potassium ion transmembrane transporter activity	0.817222	1	1	1	0
MF	GO:0003779	actin binding	0.609695	1	3	3	0											MF	GO:0016651	oxidoreductase activity, acting on NAD(P)H	0.817222	1	1	0	1
MF	GO:0034062	5'-3' RNA polymerase activity	0.612607	1	6	0	6											MF	GO:0004871	signal transducer activity	0.819877	1	2	1	1
MF	GO:0097747	RNA polymerase activity	0.612607	1	6	0	6											MF	GO:0038023	signaling receptor activity	0.819877	1	2	1	1
MF	GO:0004871	signal transducer activity	0.61846	1	4	2	2											MF	GO:0060089	molecular transducer activity	0.819877	1	2	1	1
MF	GO:0038023	signaling receptor activity	0.61846	1	4	2	2											MF	GO:0042578	phosphoric ester hydrolase activity	0.828037	1	5	2	3
MF	GO:0060089	molecular transducer activity	0.61846	1	4	2	2											MF	GO:0016709	oxidoreductase activity, acting on paired donors, with incorporation or reduction of molecular oxygen, NAD(P)H as one donor, and incorporation of one atom of oxygen	0.835656	1	1	1	0
MF	GO:0008171	O-methyltransferase activity	0.63057	1	8	6	2											MF	GO:0016779	nucleotidyltransferase activity	0.847628	1	7	1	6
MF	GO:0019842	vitamin binding	0.667607	1	8	3	5											MF	GO:0030695	GTPase regulator activity	0.880542	1	1	1	0
MF	GO:0022836	gated channel activity	0.670117	1	3	2	1											MF	GO:0050661	NADP binding	0.88059	1	2	2	0
MF	GO:0022839	ion gated channel activity	0.670117	1	3	2	1											MF	GO:0035251	UDP-glucosyltransferase activity	0.883538	1	3	1	2
MF	GO:0070011	peptidase activity, acting on L-amino acid peptides	0.692915	1	39	22	17											MF	GO:0016891	endoribonuclease activity, producing 5'-phosphomonoesters	0.885665	1	5	2	3
MF	GO:0016791	phosphatase activity	0.694769	1	5	4	1											MF	GO:0016893	endonuclease activity, active with either ribo- or deoxyribonucleic acids and producing 5'-phosphomonoesters	0.885665	1	5	2	3
MF	GO:0035251	UDP-glucosyltransferase activity	0.696525	1	6	3	3											MF	GO:0008757	S-adenosylmethionine-dependent methyltransferase activity	0.903432	1	1	1	0
MF	GO:0015079	potassium ion transmembrane transporter activity	0.707958	1	2	2	0											MF	GO:0004523	RNA-DNA hybrid ribonuclease activity	0.904176	1	4	2	2
MF	GO:0016757	transferase activity, transferring glycosyl groups	0.719065	1	45	23	22											MF	GO:0004521	endoribonuclease activity	0.915913	1	5	2	3
MF	GO:0015298	solute:cation antiporter activity	0.72338	1	3	2	1											MF	GO:0004175	endopeptidase activity	0.9213	1	9	7	2
MF	GO:0015299	solute:proton antiporter activity	0.72338	1	3	2	1											MF	GO:0004497	monooxygenase activity	0.921939	1	1	1	0
MF	GO:0005509	calcium ion binding	0.724244	1	17	8	9											MF	GO:0030170	pyridoxal phosphate binding	0.925362	1	3	2	1
MF	GO:0008233	peptidase activity	0.728722	1	40	22	18											MF	GO:0070279	vitamin B6 binding	0.925362	1	3	2	1
MF	GO:0060589	nucleoside-triphosphatase regulator activity	0.747376	1	3	3	0											MF	GO:0008168	methyltransferase activity	0.928566	1	16	13	3
MF	GO:0046873	metal ion transmembrane transporter activity	0.749795	1	7	3	4											MF	GO:0000988	transcription factor activity, protein binding	0.929818	1	1	0	1
MF	GO:0043531	ADP binding	0.755412	1	64	11	53											MF	GO:0000989	transcription factor activity, transcription factor binding	0.929818	1	1	0	1
MF	GO:0008374	O-acyltransferase activity	0.765141	1	2	2	0											MF	GO:0003712	transcription cofactor activity	0.929818	1	1	0	1
MF	GO:0045735	nutrient reservoir activity	0.765141	1	2	1	1											MF	GO:0003743	translation initiation factor activity	0.929818	1	1	0	1
MF	GO:0004345	glucose-6-phosphate dehydrogenase activity	0.777429	1	1	0	1											MF	GO:0008234	cysteine-type peptidase activity	0.930722	1	6	0	6
MF	GO:0008443	phosphofructokinase activity	0.777429	1	1	0	1											MF	GO:0005216	ion channel activity	0.935904	1	3	1	2
MF	GO:0016157	sucrose synthase activity	0.777429	1	1	0	1											MF	GO:0022838	substrate-specific channel activity	0.935904	1	3	1	2
MF	GO:0019200	carbohydrate kinase activity	0.777429	1	1	0	1											MF	GO:0016616	oxidoreductase activity, acting on the CH-OH group of donors, NAD or NADP as acceptor	0.936405	1	4	4	0
MF	GO:0046915	transition metal ion transmembrane transporter activity	0.777429	1	1	0	1											MF	GO:0015298	solute:cation antiporter activity	0.936902	1	1	0	1
MF	GO:0046982	protein heterodimerization activity	0.78299	1	6	4	2											MF	GO:0015299	solute:proton antiporter activity	0.936902	1	1	0	1
MF	GO:0017111	nucleoside-triphosphatase activity	0.796085	1	44	33	11											MF	GO:0005543	phospholipid binding	0.943272	1	1	1	0
MF	GO:0004842	ubiquitin-protein transferase activity	0.807407	1	7	5	2											MF	GO:0016741	transferase activity, transferring one-carbon groups	0.946877	1	16	13	3
MF	GO:0019787	ubiquitin-like protein transferase activity	0.807407	1	7	5	2											MF	GO:0060589	nucleoside-triphosphatase regulator activity	0.949	1	1	1	0
MF	GO:0003843	1,3-beta-D-glucan synthase activity	0.808496	1	1	1	0											MF	GO:0004540	ribonuclease activity	0.949791	1	5	2	3
MF	GO:0004743	pyruvate kinase activity	0.808496	1	1	1	0											MF	GO:0003755	peptidyl-prolyl cis-trans isomerase activity	0.954149	1	1	1	0
MF	GO:0030955	potassium ion binding	0.808496	1	1	1	0											MF	GO:0016859	cis-trans isomerase activity	0.954149	1	1	1	0
MF	GO:0031420	alkali metal ion binding	0.808496	1	1	1	0											MF	GO:0004519	endonuclease activity	0.956049	1	5	2	3
MF	GO:0034061	DNA polymerase activity	0.808496	1	1	1	0											MF	GO:0004842	ubiquitin-protein transferase activity	0.962891	1	3	1	2
MF	GO:1901681	sulfur compound binding	0.808496	1	1	1	0											MF	GO:0019787	ubiquitin-like protein transferase activity	0.962891	1	3	1	2
MF	GO:0005216	ion channel activity	0.825106	1	6	4	2											MF	GO:0050662	coenzyme binding	0.964823	1	19	11	8
MF	GO:0022838	substrate-specific channel activity	0.825106	1	6	4	2											MF	GO:0019842	vitamin binding	0.965732	1	3	2	1
MF	GO:0050662	coenzyme binding	0.825904	1	33	16	17											MF	GO:0008375	acetylglucosaminyltransferase activity	0.97005	1	1	1	0
MF	GO:0000287	magnesium ion binding	0.832113	1	7	5	2											MF	GO:0004518	nuclease activity	0.972233	1	7	4	3
MF	GO:0008081	phosphoric diester hydrolase activity	0.832594	1	2	0	2											MF	GO:0008194	UDP-glycosyltransferase activity	0.980205	1	4	2	2
MF	GO:0016860	intramolecular oxidoreductase activity	0.832594	1	2	1	1											MF	GO:0051287	NAD binding	0.984194	1	1	1	0
MF	GO:0000155	phosphorelay sensor kinase activity	0.835229	1	1	0	1											MF	GO:0016853	isomerase activity	0.987563	1	5	5	0
MF	GO:0004499	N,N-dimethylaniline monooxygenase activity	0.835229	1	1	1	0											MF	GO:0003690	double-stranded DNA binding	0.988519	1	1	1	0
MF	GO:0004673	protein histidine kinase activity	0.835229	1	1	0	1											MF	GO:0008237	metallopeptidase activity	0.988519	1	1	0	1
MF	GO:0008094	DNA-dependent ATPase activity	0.835229	1	1	1	0											MF	GO:0015077	monovalent inorganic cation transmembrane transporter activity	0.991785	1	2	1	1
MF	GO:0016775	phosphotransferase activity, nitrogenous group as acceptor	0.835229	1	1	0	1											MF	GO:0015078	proton transmembrane transporter activity	0.994557	1	1	0	1
MF	GO:0016790	thiolester hydrolase activity	0.835229	1	1	1	0											MF	GO:0008135	translation factor activity, RNA binding	0.995603	1	1	0	1
MF	GO:0033218	amide binding	0.835229	1	1	1	0											MF	GO:0140098	catalytic activity, acting on RNA	0.995688	1	11	3	8
MF	GO:0051537	2 iron, 2 sulfur cluster binding	0.835229	1	1	1	0											MF	GO:0003924	GTPase activity	0.996264	1	5	4	1
MF	GO:0140103	catalytic activity, acting on a glycoprotein	0.835229	1	1	1	0											MF	GO:0051536	iron-sulfur cluster binding	0.997131	1	1	0	1
MF	GO:0140097	catalytic activity, acting on DNA	0.842685	1	4	4	0											MF	GO:0051540	metal cluster binding	0.997131	1	1	0	1
MF	GO:0016779	nucleotidyltransferase activity	0.852779	1	10	4	6											MF	GO:0140101	catalytic activity, acting on a tRNA	0.999114	1	1	1	0
MF	GO:0008324	cation transmembrane transporter activity	0.855047	1	14	7	7											MF	GO:0016874	ligase activity	0.99924	1	2	2	0
MF	GO:0015075	ion transmembrane transporter activity	0.856033	1	23	13	10											MF	GO:0008270	zinc ion binding	0.999907	1	16	11	5
MF	GO:0003747	translation release factor activity	0.858233	1	1	0	1											MF	GO:0003735	structural constituent of ribosome	0.99999	1	5	0	5
MF	GO:0008079	translation termination factor activity	0.858233	1	1	0	1											MF	GO:0005198	structural molecule activity	0.999997	1	5	0	5
MF	GO:0016861	intramolecular oxidoreductase activity, interconverting aldoses and ketoses	0.858233	1	1	1	0											MF	GO:0001883	purine nucleoside binding	0.999998	1	3	2	1
MF	GO:0008168	methyltransferase activity	0.863475	1	25	18	7											MF	GO:0005525	GTP binding	0.999998	1	3	2	1
MF	GO:0042578	phosphoric ester hydrolase activity	0.864385	1	7	4	3											MF	GO:0032549	ribonucleoside binding	0.999998	1	3	2	1
MF	GO:0003682	chromatin binding	0.867292	1	2	2	0											MF	GO:0032550	purine ribonucleoside binding	0.999998	1	3	2	1
MF	GO:0008047	enzyme activator activity	0.867292	1	2	2	0											MF	GO:0032561	guanyl ribonucleotide binding	0.999998	1	3	2	1
MF	GO:0016462	pyrophosphatase activity	0.8737	1	44	33	11											MF	GO:0001882	nucleoside binding	0.999998	1	3	2	1
MF	GO:0008138	protein tyrosine/serine/threonine phosphatase activity	0.878026	1	1	1	0											MF	GO:0019001	guanyl nucleotide binding	0.999999	1	3	2	1
MF	GO:0000988	transcription factor activity, protein binding	0.882044	1	2	0	2											MF	GO:0003723	RNA binding	1	1	4	0	4
MF	GO:0000989	transcription factor activity, transcription factor binding	0.882044	1	2	0	2
MF	GO:0003712	transcription cofactor activity	0.882044	1	2	0	2
MF	GO:0050661	NADP binding	0.884156	1	3	2	1
MF	GO:0016818	hydrolase activity, acting on acid anhydrides, in phosphorus-containing anhydrides	0.893901	1	44	33	11
MF	GO:0010181	FMN binding	0.895058	1	1	0	1
MF	GO:0003899	DNA-directed 5'-3' RNA polymerase activity	0.895511	1	3	0	3
MF	GO:0015318	inorganic molecular entity transmembrane transporter activity	0.895983	1	20	12	8
MF	GO:0008234	cysteine-type peptidase activity	0.899821	1	10	2	8
MF	GO:0016741	transferase activity, transferring one-carbon groups	0.899839	1	25	18	7
MF	GO:0016817	hydrolase activity, acting on acid anhydrides	0.904764	1	44	33	11
MF	GO:0046527	glucosyltransferase activity	0.906752	1	7	3	4
MF	GO:0016853	isomerase activity	0.909156	1	11	8	3
MF	GO:0022890	inorganic cation transmembrane transporter activity	0.909156	1	11	6	5
MF	GO:0004721	phosphoprotein phosphatase activity	0.909713	1	1	1	0
MF	GO:0015077	monovalent inorganic cation transmembrane transporter activity	0.913518	1	6	5	1
MF	GO:0015078	proton transmembrane transporter activity	0.925182	1	4	3	1
MF	GO:0003755	peptidyl-prolyl cis-trans isomerase activity	0.9271	1	2	2	0
MF	GO:0016859	cis-trans isomerase activity	0.9271	1	2	2	0
MF	GO:0009982	pseudouridine synthase activity	0.933173	1	1	0	1
MF	GO:0008194	UDP-glycosyltransferase activity	0.937034	1	8	5	3
MF	GO:0016614	oxidoreductase activity, acting on CH-OH group of donors	0.937034	1	8	7	1
MF	GO:0004175	endopeptidase activity	0.938074	1	13	10	3
MF	GO:0016810	hydrolase activity, acting on carbon-nitrogen (but not peptide) bonds	0.942508	1	1	0	1
MF	GO:0004523	RNA-DNA hybrid ribonuclease activity	0.954968	1	5	1	4
MF	GO:0008375	acetylglucosaminyltransferase activity	0.960779	1	2	2	0
MF	GO:0008757	S-adenosylmethionine-dependent methyltransferase activity	0.963396	1	1	1	0
MF	GO:0016762	xyloglucan:xyloglucosyl transferase activity	0.972912	1	1	0	1
MF	GO:0003743	translation initiation factor activity	0.976698	1	1	0	1
MF	GO:0016866	intramolecular transferase activity	0.979955	1	1	0	1
MF	GO:0016891	endoribonuclease activity, producing 5'-phosphomonoesters	0.983092	1	5	1	4
MF	GO:0016893	endonuclease activity, active with either ribo- or deoxyribonucleic acids and producing 5'-phosphomonoesters	0.983092	1	5	1	4
MF	GO:0008237	metallopeptidase activity	0.985909	1	2	0	2
MF	GO:0004521	endoribonuclease activity	0.989885	1	5	1	4
MF	GO:0016616	oxidoreductase activity, acting on the CH-OH group of donors, NAD or NADP as acceptor	0.992636	1	4	3	1
MF	GO:0004222	metalloendopeptidase activity	0.993994	1	1	0	1
MF	GO:0008135	translation factor activity, RNA binding	0.995082	1	2	0	2
MF	GO:0004540	ribonuclease activity	0.995677	1	5	1	4
MF	GO:0004519	endonuclease activity	0.996522	1	5	1	4
MF	GO:0016874	ligase activity	0.996882	1	5	4	1
MF	GO:0051287	NAD binding	0.997173	1	1	1	0
MF	GO:0051536	iron-sulfur cluster binding	0.997481	1	2	1	1
MF	GO:0051540	metal cluster binding	0.997481	1	2	1	1
MF	GO:0003690	double-stranded DNA binding	0.998202	1	1	1	0
MF	GO:0003924	GTPase activity	0.999116	1	7	6	1
MF	GO:0004518	nuclease activity	0.999715	1	6	2	4
MF	GO:0140101	catalytic activity, acting on a tRNA	0.999952	1	1	1	0
MF	GO:0140098	catalytic activity, acting on RNA	0.999957	1	12	2	10
MF	GO:0008270	zinc ion binding	0.999999	1	21	12	9
MF	GO:0001883	purine nucleoside binding	1	1	5	5	0
MF	GO:0005525	GTP binding	1	1	5	5	0
MF	GO:0032549	ribonucleoside binding	1	1	5	5	0
MF	GO:0032550	purine ribonucleoside binding	1	1	5	5	0
MF	GO:0032561	guanyl ribonucleotide binding	1	1	5	5	0
MF	GO:0001882	nucleoside binding	1	1	5	5	0
MF	GO:0019001	guanyl nucleotide binding	1	1	5	5	0
MF	GO:0003735	structural constituent of ribosome	1	1	4	0	4
MF	GO:0005198	structural molecule activity	1	1	4	0	4
MF	GO:0003723	RNA binding	1	1	6	0	6

## Sheet: Table S6
Table S6 Kyoto Encyclopedia of Genes and Genomes (KEGG) analyses of the DEGs in three comparisons.
HAM vs HM								HDM vs HM								HAM vs HDM
KEGGID	Description	pvalue	padj	Count	Up	Down		KEGGID	Description	pvalue	padj	Count	Up	Down		KEGGID	Description	pvalue	padj	Count	Up	Down
cic00196	Photosynthesis - antenna proteins	8.52364e-07	9.20553e-05	10	10	0		cic00500	Starch and sucrose metabolism	0.00056341	0.0354949	8	3	5		cic04075	Plant hormone signal transduction	1.0834e-05	0.00101839	34	18	16
cic04075	Plant hormone signal transduction	7.65686e-05	0.0041347	41	21	20		cic00950	Isoquinoline alkaloid biosynthesis	0.00798919	0.251659	3	0	3		cic00591	Linoleic acid metabolism	3.01547e-05	0.00114264	7	5	2
cic00940	Phenylpropanoid biosynthesis	0.000345895	0.0124522	35	24	11		cic00960	Tropane, piperidine and pyridine alkaloid biosynthesis	0.0156584	0.328826	3	0	3		cic00073	Cutin, suberine and wax biosynthesis	3.64674e-05	0.00114264	9	7	2
cic00500	Starch and sucrose metabolism	0.000850607	0.0206302	27	17	10		cic00520	Amino sugar and nucleotide sugar metabolism	0.0258287	0.331455	5	1	4		cic00592	alpha-Linolenic acid metabolism	0.00010257	0.0024104	11	6	5
cic00511	Other glycan degradation	0.000981024	0.0206302	8	7	1		cic00360	Phenylalanine metabolism	0.0328789	0.331455	3	0	3		cic00940	Phenylpropanoid biosynthesis	0.000133055	0.00250144	28	18	10
cic00195	Photosynthesis	0.00114612	0.0206302	12	11	1		cic00904	Diterpenoid biosynthesis	0.039267	0.331455	2	0	2		cic00904	Diterpenoid biosynthesis	0.000639454	0.0100181	7	3	4
cic00520	Amino sugar and nucleotide sugar metabolism	0.00142444	0.021977	24	14	10		cic04146	Peroxisome	0.0398715	0.331455	4	1	3		cic00062	Fatty acid elongation	0.0015588	0.0209325	7	7	0
cic00073	Cutin, suberine and wax biosynthesis	0.00194544	0.0231483	8	6	2		cic00350	Tyrosine metabolism	0.0420895	0.331455	3	0	3		cic00040	Pentose and glucuronate interconversions	0.0036189	0.0425221	12	11	1
cic00592	alpha-Linolenic acid metabolism	0.00205307	0.0231483	11	5	6		cic04016	MAPK signaling pathway - plant	0.0769046	0.452147	4	0	4		cic04016	MAPK signaling pathway - plant	0.00435529	0.0454886	17	6	11
cic00591	Linoleic acid metabolism	0.00214336	0.0231483	6	4	2		cic00561	Glycerolipid metabolism	0.0872812	0.452147	3	2	1		cic00196	Photosynthesis - antenna proteins	0.00539862	0.050747	5	5	0
cic04016	MAPK signaling pathway - plant	0.00312439	0.0306758	22	7	15		cic00564	Glycerophospholipid metabolism	0.11061	0.452147	3	3	0		cic00480	Glutathione metabolism	0.0109204	0.0933195	16	5	11
cic00950	Isoquinoline alkaloid biosynthesis	0.00759864	0.0683878	8	1	7		cic00053	Ascorbate and aldarate metabolism	0.112611	0.452147	2	1	1		cic00195	Photosynthesis	0.0124827	0.0948842	8	7	1
cic02010	ABC transporters	0.00952941	0.0791674	8	5	3		cic00061	Fatty acid biosynthesis	0.126909	0.452147	2	2	0		cic00500	Starch and sucrose metabolism	0.0131223	0.0948842	18	11	7
cic00061	Fatty acid biosynthesis	0.0139403	0.10754	10	8	2		cic00380	Tryptophan metabolism	0.131769	0.452147	2	0	2		cic02010	ABC transporters	0.016795	0.112767	6	1	5
cic00590	Arachidonic acid metabolism	0.0171158	0.123234	5	3	2		cic00965	Betalain biosynthesis	0.135293	0.452147	1	0	1		cic00511	Other glycan degradation	0.0183507	0.114998	5	5	0
cic00053	Ascorbate and aldarate metabolism	0.0236814	0.15985	9	5	4		cic00966	Glucosinolate biosynthesis	0.135293	0.452147	1	0	1		cic00460	Cyanoamino acid metabolism	0.0258239	0.151715	7	6	1
cic00350	Tyrosine metabolism	0.0266062	0.169028	11	2	9		cic00410	beta-Alanine metabolism	0.141614	0.452147	2	0	2		cic00950	Isoquinoline alkaloid biosynthesis	0.057355	0.300897	5	1	4
cic00360	Phenylalanine metabolism	0.0292055	0.175233	10	2	8		cic04626	Plant-pathogen interaction	0.143851	0.452147	5	2	3		cic00905	Brassinosteroid biosynthesis	0.0576185	0.300897	3	2	1
cic00905	Brassinosteroid biosynthesis	0.0326641	0.185669	4	2	2		cic00052	Galactose metabolism	0.156667	0.452147	2	0	2		cic00520	Amino sugar and nucleotide sugar metabolism	0.0629661	0.311517	14	8	6
cic04626	Plant-pathogen interaction	0.0361299	0.187479	29	12	17		cic00400	Phenylalanine, tyrosine and tryptophan biosynthesis	0.156667	0.452147	2	0	2		cic00531	Glycosaminoglycan degradation	0.0852247	0.381482	3	3	0
cic00062	Fatty acid elongation	0.0378621	0.187479	6	6	0		cic00905	Brassinosteroid biosynthesis	0.160105	0.452147	1	0	1		cic04933	AGE-RAGE signaling pathway in diabetic complications	0.0852247	0.381482	3	1	2
cic00040	Pentose and glucuronate interconversions	0.0381902	0.187479	12	11	1		cic00280	Valine, leucine and isoleucine degradation	0.166867	0.452147	2	0	2		cic00590	Arachidonic acid metabolism	0.100765	0.411883	3	2	1
cic00100	Steroid biosynthesis	0.0501622	0.223959	7	4	3		cic00270	Cysteine and methionine metabolism	0.170423	0.452147	3	0	3		cic00380	Tryptophan metabolism	0.105119	0.411883	6	4	2
cic00460	Cyanoamino acid metabolism	0.0526338	0.223959	8	8	0		cic00591	Linoleic acid metabolism	0.172246	0.452147	1	0	1		cic00350	Tyrosine metabolism	0.105162	0.411883	7	1	6
cic00960	Tropane, piperidine and pyridine alkaloid biosynthesis	0.0526338	0.223959	8	1	7		cic00900	Terpenoid backbone biosynthesis	0.182378	0.453622	2	0	2		cic00909	Sesquiterpenoid and triterpenoid biosynthesis	0.16043	0.578408	4	4	0
cic00531	Glycosaminoglycan degradation	0.0555823	0.223959	4	4	0		cic00290	Valine, leucine and isoleucine biosynthesis	0.196014	0.453622	1	0	1		cic00052	Galactose metabolism	0.166327	0.578408	6	3	3
cic04146	Peroxisome	0.0559897	0.223959	15	5	10		cic00630	Glyoxylate and dicarboxylate metabolism	0.213983	0.453622	2	0	2		cic00562	Inositol phosphate metabolism	0.169426	0.578408	7	3	4
cic00909	Sesquiterpenoid and triterpenoid biosynthesis	0.0735551	0.279975	6	4	2		cic00740	Riboflavin metabolism	0.219109	0.453622	1	0	1		cic00960	Tropane, piperidine and pyridine alkaloid biosynthesis	0.172292	0.578408	5	1	4
cic00052	Galactose metabolism	0.0751784	0.279975	9	5	4		cic00260	Glycine, serine and threonine metabolism	0.219307	0.453622	2	0	2		cic00941	Flavonoid biosynthesis	0.201262	0.652366	7	6	1
cic00860	Porphyrin and chlorophyll metabolism	0.0948272	0.341378	8	7	1		cic01212	Fatty acid metabolism	0.224643	0.453622	2	2	0		cic00906	Carotenoid biosynthesis	0.224026	0.688748	4	3	1
cic00906	Carotenoid biosynthesis	0.123368	0.42243	6	5	1		cic00480	Glutathione metabolism	0.229769	0.453622	3	1	2		cic00061	Fatty acid biosynthesis	0.22714	0.688748	5	4	1
cic01212	Fatty acid metabolism	0.125164	0.42243	10	8	2		cic00340	Histidine metabolism	0.230411	0.453622	1	0	1		cic04146	Peroxisome	0.245166	0.720174	9	6	3
cic00480	Glutathione metabolism	0.171033	0.559743	16	5	11		cic00450	Selenocompound metabolism	0.263359	0.484502	1	0	1		cic00908	Zeatin biosynthesis	0.253769	0.722858	3	1	2
cic00600	Sphingolipid metabolism	0.184102	0.573069	4	2	2		cic00565	Ether lipid metabolism	0.27403	0.484502	1	1	0		cic00564	Glycerophospholipid metabolism	0.274198	0.738598	8	4	4
cic04933	AGE-RAGE signaling pathway in diabetic complications	0.185717	0.573069	3	1	2		cic00780	Biotin metabolism	0.27403	0.484502	1	1	0		cic00310	Lysine degradation	0.27501	0.738598	3	2	1
cic00562	Inositol phosphate metabolism	0.192813	0.57844	9	5	4		cic00073	Cutin, suberine and wax biosynthesis	0.284549	0.484502	1	0	1		cic00360	Phenylalanine metabolism	0.301532	0.777132	5	1	4
cic00565	Ether lipid metabolism	0.207182	0.588834	4	4	0		cic00770	Pantothenate and CoA biosynthesis	0.284549	0.484502	1	0	1		cic00260	Glycine, serine and threonine metabolism	0.305892	0.777132	6	3	3
cic00904	Diterpenoid biosynthesis	0.207182	0.588834	4	3	1		cic00310	Lysine degradation	0.305139	0.505888	1	0	1		cic04141	Protein processing in endoplasmic reticulum	0.326675	0.783722	16	1	15
cic00410	beta-Alanine metabolism	0.222098	0.615041	7	2	5		cic00909	Sesquiterpenoid and triterpenoid biosynthesis	0.334935	0.541048	1	0	1		cic00620	Pyruvate metabolism	0.333071	0.783722	7	3	4
cic00564	Glycerophospholipid metabolism	0.239945	0.64785	11	8	3		cic00790	Folate biosynthesis	0.390804	0.607337	1	0	1		cic01212	Fatty acid metabolism	0.333499	0.783722	6	5	1
cic00400	Phenylalanine, tyrosine and tryptophan biosynthesis	0.272982	0.719075	7	3	4		cic00190	Oxidative phosphorylation	0.399914	0.607337	2	1	1		cic00945	Stilbenoid, diarylheptanoid and gingerol biosynthesis	0.363965	0.834456	4	3	1
cic04070	Phosphatidylinositol signaling system	0.290596	0.747247	7	4	3		cic04712	Circadian rhythm - plant	0.41698	0.607337	1	1	0		cic01040	Biosynthesis of unsaturated fatty acids	0.403732	0.903591	2	1	1
cic00130	Ubiquinone and other terpenoid-quinone biosynthesis	0.300821	0.751094	8	5	3		cic00460	Cyanoamino acid metabolism	0.425457	0.607337	1	1	0		cic00860	Porphyrin and chlorophyll metabolism	0.417249	0.912126	4	3	1
cic01040	Biosynthesis of unsaturated fatty acids	0.306001	0.751094	3	1	2		cic04130	SNARE interactions in vesicular transport	0.425457	0.607337	1	0	1		cic00100	Steroid biosynthesis	0.445274	0.924124	3	2	1
cic00380	Tryptophan metabolism	0.336154	0.806769	6	4	2		cic00592	alpha-Linolenic acid metabolism	0.433812	0.607337	1	0	1		cic00561	Glycerolipid metabolism	0.445282	0.924124	6	2	4
cic00941	Flavonoid biosynthesis	0.368183	0.86443	8	8	0		cic00250	Alanine, aspartate and glutamate metabolism	0.458168	0.624712	1	1	0		cic00410	beta-Alanine metabolism	0.452231	0.924124	4	0	4
cic00780	Biotin metabolism	0.428691	0.985077	3	3	0		cic00860	Porphyrin and chlorophyll metabolism	0.466055	0.624712	1	0	1		cic00513	Various types of N-glycan biosynthesis	0.465716	0.931432	3	3	0
cic00730	Thiamine metabolism	0.458339	1	3	2	1		cic00071	Fatty acid degradation	0.503827	0.643935	1	0	1		cic04626	Plant-pathogen interaction	0.491911	0.955823	15	9	6
cic00908	Zeatin biosynthesis	0.458339	1	3	2	1		cic00030	Pentose phosphate pathway	0.51106	0.643935	1	0	1		cic00565	Ether lipid metabolism	0.508416	0.955823	2	2	0
cic00250	Alanine, aspartate and glutamate metabolism	0.479448	1	5	4	1		cic01210	2-Oxocarboxylic acid metabolism	0.51106	0.643935	1	0	1		cic00910	Nitrogen metabolism	0.508416	0.955823	2	1	1
cic00260	Glycine, serine and threonine metabolism	0.491348	1	7	2	5		cic04120	Ubiquitin mediated proteolysis	0.525213	0.648792	2	1	1		cic04070	Phosphatidylinositol signaling system	0.536208	0.979436	4	2	2
cic00310	Lysine degradation	0.515517	1	3	1	2		cic00330	Arginine and proline metabolism	0.565304	0.684888	1	0	1		cic00966	Glucosinolate biosynthesis	0.5478	0.979436	1	1	0
cic00051	Fructose and mannose metabolism	0.552689	1	6	5	1		cic00130	Ubiquinone and other terpenoid-quinone biosynthesis	0.58408	0.694284	1	0	1		cic00240	Pyrimidine metabolism	0.552235	0.979436	4	3	1
cic03410	Base excision repair	0.553954	1	4	3	1		cic04144	Endocytosis	0.632214	0.734333	2	1	1		cic00053	Ascorbate and aldarate metabolism	0.580293	0.999994	3	1	2
cic00620	Pyruvate metabolism	0.569018	1	8	5	3		cic04145	Phagosome	0.641085	0.734333	1	0	1		cic00900	Terpenoid backbone biosynthesis	0.598492	0.999994	4	4	0
cic00670	One carbon pool by folate	0.623395	1	2	2	0		cic01200	Carbon metabolism	0.661501	0.736801	3	0	3		cic00130	Ubiquinone and other terpenoid-quinone biosynthesis	0.64178	0.999994	4	3	1
cic00945	Stilbenoid, diarylheptanoid and gingerol biosynthesis	0.63973	1	4	4	0		cic00620	Pyruvate metabolism	0.66663	0.736801	1	0	1		cic00071	Fatty acid degradation	0.692701	0.999994	3	1	2
cic00630	Glyoxylate and dicarboxylate metabolism	0.640361	1	6	1	5		cic00940	Phenylpropanoid biosynthesis	0.737484	0.80106	2	0	2		cic00750	Vitamin B6 metabolism	0.719371	0.999994	1	0	1
cic04141	Protein processing in endoplasmic reticulum	0.646637	1	19	5	14		cic01230	Biosynthesis of amino acids	0.789611	0.843144	2	0	2		cic00340	Histidine metabolism	0.740839	0.999994	1	0	1
cic00450	Selenocompound metabolism	0.678452	1	2	1	1		cic04075	Plant hormone signal transduction	0.807824	0.848215	2	1	1		cic00230	Purine metabolism	0.751527	0.999994	6	3	3
cic00770	Pantothenate and CoA biosynthesis	0.703428	1	2	1	1		cic00010	Glycolysis / Gluconeogenesis	0.823962	0.850977	1	0	1		cic03410	Base excision repair	0.772509	0.999994	2	2	0
cic00910	Nitrogen metabolism	0.703428	1	2	1	1		cic03013	RNA transport	0.880725	0.89493	1	0	1		cic00600	Sphingolipid metabolism	0.795904	0.999994	1	1	0
cic00513	Various types of N-glycan biosynthesis	0.706847	1	3	3	0		cic04141	Protein processing in endoplasmic reticulum	0.938616	0.938616	1	1	0		cic00760	Nicotinate and nicotinamide metabolism	0.795904	0.999994	1	0	1
cic04144	Endocytosis	0.721502	1	14	13	1										cic00650	Butanoate metabolism	0.811531	0.999994	1	0	1
cic00900	Terpenoid backbone biosynthesis	0.722287	1	5	5	0										cic00330	Arginine and proline metabolism	0.811792	0.999994	3	2	1
cic00020	Citrate cycle (TCA cycle)	0.730709	1	4	3	1										cic04712	Circadian rhythm - plant	0.820904	0.999994	2	2	0
cic00010	Glycolysis / Gluconeogenesis	0.731212	1	11	7	4										cic00780	Biotin metabolism	0.825965	0.999994	1	1	0
cic00561	Glycerolipid metabolism	0.781526	1	6	4	2										cic00010	Glycolysis / Gluconeogenesis	0.8873	0.999994	6	2	4
cic00290	Valine, leucine and isoleucine biosynthesis	0.798083	1	1	0	1										cic00400	Phenylalanine, tyrosine and tryptophan biosynthesis	0.890957	0.999994	2	2	0
cic04712	Circadian rhythm - plant	0.821742	1	3	3	0										cic03430	Mismatch repair	0.900419	0.999994	1	1	0
cic00750	Vitamin B6 metabolism	0.83941	1	1	0	1										cic00280	Valine, leucine and isoleucine degradation	0.903982	0.999994	2	1	1
cic00920	Sulfur metabolism	0.85006	1	2	2	0										cic00920	Sulfur metabolism	0.908059	0.999994	1	1	0
cic00740	Riboflavin metabolism	0.85679	1	1	0	1										cic04145	Phagosome	0.911469	0.999994	3	2	1
cic00340	Histidine metabolism	0.872293	1	1	0	1										cic00790	Folate biosynthesis	0.933205	0.999994	1	0	1
cic04145	Phagosome	0.887389	1	5	3	2										cic04136	Autophagy - other	0.933205	0.999994	1	1	0
cic00790	Folate biosynthesis	0.89534	1	2	1	1										cic00640	Propanoate metabolism	0.943074	0.999994	1	1	0
cic00760	Nicotinate and nicotinamide metabolism	0.898453	1	1	1	0										cic00630	Glyoxylate and dicarboxylate metabolism	0.949952	0.999994	2	0	2
cic00071	Fatty acid degradation	0.903874	1	3	1	2										cic04120	Ubiquitin mediated proteolysis	0.955695	0.999994	5	4	1
cic00650	Butanoate metabolism	0.909454	1	1	1	0										cic00510	N-Glycan biosynthesis	0.958662	0.999994	1	1	0
cic00030	Pentose phosphate pathway	0.911285	1	3	1	2										cic00250	Alanine, aspartate and glutamate metabolism	0.964778	0.999994	1	1	0
cic00270	Cysteine and methionine metabolism	0.916702	1	7	2	5										cic03022	Basal transcription factors	0.969991	0.999994	1	1	0
cic00280	Valine, leucine and isoleucine degradation	0.918175	1	3	1	2										cic04144	Endocytosis	0.972014	0.999994	6	3	3
cic04130	SNARE interactions in vesicular transport	0.920576	1	2	0	2										cic01210	2-Oxocarboxylic acid metabolism	0.9799	0.999994	1	1	0
cic00330	Arginine and proline metabolism	0.954251	1	3	2	1										cic00190	Oxidative phosphorylation	0.979938	0.999994	3	1	2
cic01200	Carbon metabolism	0.956199	1	18	9	9										cic00970	Aminoacyl-tRNA biosynthesis	0.985419	0.999994	1	1	0
cic03430	Mismatch repair	0.963852	1	1	1	0										cic00270	Cysteine and methionine metabolism	0.987069	0.999994	3	2	1
cic00220	Arginine biosynthesis	0.967776	1	1	0	1										cic00051	Fructose and mannose metabolism	0.987583	0.999994	1	1	0
cic01210	2-Oxocarboxylic acid metabolism	0.972143	1	2	1	1										cic03015	mRNA surveillance pathway	0.990599	0.999994	3	1	2
cic04136	Autophagy - other	0.979656	1	1	1	0										cic03040	Spliceosome	0.992081	0.999994	7	2	5
cic00240	Pyrimidine metabolism	0.981182	1	2	2	0										cic01230	Biosynthesis of amino acids	0.994803	0.999994	7	6	1
cic04120	Ubiquitin mediated proteolysis	0.981488	1	7	3	4										cic03018	RNA degradation	0.998385	0.999994	2	0	2
cic00230	Purine metabolism	0.982703	1	5	3	2										cic01200	Carbon metabolism	0.999302	0.999994	7	4	3
cic00640	Propanoate metabolism	0.983838	1	1	1	0										cic03013	RNA transport	0.99999	0.999994	1	0	1
cic03020	RNA polymerase	0.985595	1	1	0	1										cic03010	Ribosome	0.999994	0.999994	5	1	4
cic00710	Carbon fixation in photosynthetic organisms	0.987349	1	2	1	1
cic03420	Nucleotide excision repair	0.988553	1	2	0	2
cic03030	DNA replication	0.988558	1	1	0	1
cic00510	N-Glycan biosynthesis	0.989803	1	1	1	0
cic03008	Ribosome biogenesis in eukaryotes	0.99071	1	3	0	3
cic03022	Basal transcription factors	0.993569	1	1	1	0
cic00970	Aminoacyl-tRNA biosynthesis	0.997973	1	1	1	0
cic03018	RNA degradation	0.998138	1	4	1	3
cic00190	Oxidative phosphorylation	0.998597	1	3	1	2
cic01230	Biosynthesis of amino acids	0.998724	1	10	6	4
cic03015	mRNA surveillance pathway	0.999523	1	3	2	1
cic03040	Spliceosome	0.999999	1	4	3	1
cic03013	RNA transport	1	1	1	0	1
cic03010	Ribosome	1	1	5	2	3

## Sheet: Table S7
Table S7 Transcriptome factors analyses.
	HAM vs HM				HAM vs HDM
tf_family	gene_id	log2FoldChange		tf_family	gene_id	log2FoldChange
Alfin-like	LOC18044284	1.63828		Alfin-like	LOC18044284	1.00918
	LOC18031921	-1.23794			LOC18040782	2.94283
	LOC18043457	-1.34122			LOC18031921	-1.10523
	LOC18052511	-1.12737		AP2-EREBP	LOC18031355	-1.90722
AP2-EREBP	LOC18031355	-1.74777			LOC18041159	-1.90254
	LOC18041159	-2.24715			LOC18031356	-1.01295
	LOC18032043	-1.27514			LOC18047418	-4.13479
	LOC18031934	-1.05118			LOC18054516	2.35578
	LOC18047330	-2.70879		ARF	LOC18040264	-1.04411
	LOC18053793	-4.06132		Aux/IAA	LOC18054200	-3.10211
ARF	LOC18040264	-1.48616			LOC18031625	1.12604
	LOC18045713	1.679			LOC18046344	-1.98613
Aux/IAA	LOC18054200	-3.49211			LOC18046345	-1.349
	LOC18046344	-2.46727		B3	LOC18034082	1.72205
	LOC18046345	-1.5473		bHLH	LOC18031527	1.35201
	LOC18046549	-1.24798			LOC18031671	1.09932
	LOC18055640	3.53413			LOC18040004	1.03
B3	LOC18034082	1.88164			LOC18039681	-2.00887
bHLH	LOC18031527	1.78738			LOC18051975	2.98916
	LOC18031671	1.377			LOC18052813	-1.16069
	LOC18039681	-2.96045			LOC18047025	1.35726
	LOC18051975	3.62231			LOC18047007	1.58797
	LOC18047007	1.18557			LOC18049234	1.94526
	LOC18049234	2.76889			LOC18035295	1.6192
	LOC18035295	1.88346			LOC18043688	1.42862
	LOC18043688	1.76022		Bromodomain	LOC18038991	1.85152
	LOC18040273	2.38731		bZIP	LOC18042937	-1.30696
	LOC18053535	-1.25876			LOC18054003	3.99871
	LOC18047823	1.33781			LOC18051512	4.02686
	LOC18048380	1.54462			LOC18037715	-1.31494
	LOC18050148	1.22455		C2C2-GATA	LOC18031534	1.03955
	LOC18048774	-3.35252			LOC18055484	1.70006
	LOC18034410	2.28703			LOC18046910	1.29105
	LOC18043439	1.10521			LOC18036464	1.4322
Bromodomain	LOC18038991	2.97316			LOC18034653	1.97569
	LOC18045544	1.00143		C2C2-YABBY	LOC18047686	1.37136
bZIP	LOC18042937	-1.19892			LOC18048047	1.17249
	LOC18054003	4.81633		C2H2	LOC18040168	5.7086
	LOC18051512	4.71854			LOC18041417	1.99363
	LOC18037715	-1.79354			LOC18054585	1.79496
C2C2-GATA	LOC18055484	2.2692			LOC18055281	1.56256
	LOC18036464	2.07635			LOC18039279	1.44784
	LOC18034653	2.94465			LOC18047304	1.46514
C2C2-YABBY	LOC18047686	2.5745		C3H	LOC18035329	-1.05601
	LOC18048047	2.03626		CCAAT-HAP2	LOC18031370	-2.57459
C2H2	LOC18054585	2.02543			LOC18038066	-2.53544
	LOC18055281	1.59074		CPP	LOC18032193	2.07824
	LOC18039279	2.20034		DICER-LIKE	LOC18039277	-1.4994
	LOC18031431	-1.36814		G2-like	LOC18043024	1.40656
	LOC18051678	1.1451		General	LOC18037144	1.9197
	LOC18052940	-2.71205			LOC18045633	1.2368
	LOC18047819	1.25071			LOC18049204	1.86947
CCAAT-HAP2	LOC18031370	-3.76403		GRAS	LOC18031251	4.30393
	LOC18038066	-3.15555			LOC18055572	1.79038
CPP	LOC18032193	2.31207			LOC18053099	4.11873
G2-like	LOC18043024	1.7445			LOC18034429	-1.30889
	LOC18035661	-1.71125		HB	LOC18056090	5.4576
	LOC18032270	1.23588			LOC18054397	2.90646
	LOC18050740	1.59543			LOC18050973	-1.63362
General	LOC18045633	1.16465			LOC18049843	2.07361
	LOC18049204	2.71471			LOC18045167	-2.20181
	LOC18036939	-1.02383		Histone	LOC18034391	3.13092
	LOC18047922	1.34875			LOC18039294	2.00906
GRAS	LOC18031251	7.09442		HSF	LOC18032042	-3.77169
	LOC18053099	4.44145			LOC18033416	-1.46764
	LOC18034429	-1.45973		JUMONJI	LOC18040672	1.65545
	LOC18045496	-2.25575		MADS	LOC18034541	-1.55018
HB	LOC18056090	4.99797		MYB	LOC18041137	-6.68787
	LOC18054397	3.46231			LOC18054870	-4.06532
	LOC18050973	-1.42574			LOC18038985	1.55939
	LOC18049843	2.44653			LOC18049558	-1.02877
	LOC18045167	-3.00164			LOC18049115	3.78291
	LOC18042164	-1.01072			LOC18035090	-2.36803
	LOC18041719	2.835			LOC18043837	1.02386
	LOC18054021	-3.42886		MYB-related	LOC18035275	-1.70698
	LOC18039203	-2.15743			LOC18044248	-1.8167
	LOC18053313	-2.39338		TCP	LOC18053998	1.40886
	LOC18049212	-2.3159		Trihelix	LOC18055310	2.96451
	LOC18048974	-3.9447		WRKY	LOC18051859	-1.21608
	LOC18037198	1.05849			LOC18048350	-5.09449
	LOC18037716	-1.0257			LOC18037074	-2.32726
Histone	LOC18034391	3.20368		unclassified	LOC18032520	1.0439
	LOC18039294	2.65298			LOC18055860	3.57741
	LOC18053370	1.52152			LOC18038276	1.67342
HSF	LOC18032042	-4.39161			LOC18047547	1.53929
	LOC18033416	-2.90632			LOC18049633	-2.79929
	LOC18036727	-1.07504			LOC18048049	3.10431
	LOC18055900	-1.54973			LOC18036585	1.55374
JUMONJI	LOC18040672	1.91236			LOC18045627	1.32336
MADS	LOC18034541	-1.53131			LOC18044224	1.74506
MYB	LOC18041137	-6.93784			LOC18044194	1.86762
	LOC18054870	-4.86336			LOC18043799	-4.17042
	LOC18038985	2.2725		ZF-DOF	LOC18047377	1.51418
	LOC18049115	3.94595		ZF-HD_dimer	LOC18041062	4.88758
	LOC18035090	-2.60729			LOC18044031	1.75534
	LOC18043837	1.76092		ZF-CCCH	LOC18053412	1.73764
	LOC18041071	-1.10645			LOC18050493	1.60158
	LOC18055311	1.78872
	LOC18039232	1.12351
	LOC18052154	1.22592
	LOC18051065	-5.84182
	LOC18049558	-1.27687
	LOC18048626	-1.33464
	LOC18035791	-1.42129
MYB-related	LOC18048665	1.43793
	LOC18037994	1.18199
PHD finger	LOC18038549	-1.00313
SET-domain	LOC18036301	1.06239
TCP	LOC18053998	1.52126
	LOC18044829	-1.4274
	LOC18051522	1.04626
Trihelix	LOC18055310	3.72832
	LOC18039326	-4.02481
TUB	LOC18036526	1.68584
WRKY	LOC18048350	-4.51071
	LOC18037074	-3.25316
	LOC18055749	-1.67118
	LOC18053740	-2.66706
	LOC18053739	-5.24103
	LOC18038707	-1.38833
ABI3VP1	LOC18037991	2.86176
ZF-CCCH	LOC18050493	2.24669
	LOC18052037	1.26553
ZF-LSD1	LOC18044878	2.01918
unclassified	LOC18055860	4.65894
	LOC18038276	1.83827
	LOC18047547	1.6542
	LOC18049633	-3.7613
	LOC18048049	4.0853
	LOC18036585	2.69854
	LOC18045627	1.65252
	LOC18044194	2.45525
	LOC18043799	-2.95876
	LOC18040857	7.25996
	LOC18040293	-1.92964
	LOC18031996	1.10344
	LOC18051256	1.11799
	LOC18049632	-3.40897
	LOC18044382	-1.12209
ZF-B-box	LOC18052585	-1.67508
	LOC18037435	1.56874
ZF-DOF	LOC18045780	1.04946
	LOC18047454	-1.18672
	LOC18048376	1.07004
	LOC18036204	-2.07264
CONSTANS-LIKE	LOC18051723	-1.83876
	LOC18054611	1.09751
	LOC18052757	-6.21604
Response_reg	LOC18054074	-1.71687
ZF-HD_dimer	LOC18040451	2.66988

## Sheet: Table S8
Table S8 Log2 Fold Change of the genes in photosynthesis-antenna proteins and photosynthesis pathway.
HAM vs HM						HAM vs HDM
gene_id	gene_name	log2FoldChange	gene_description	gene_symbol		gene_id	gene_name	log2FoldChange	gene_description	gene_symbol
photosynthesis						photosynthesis
18051773	LOC18051773	1.60224	oxygen-evolving enhancer protein 3, chloroplastic	PsbQ		18045518	LOC18045518	1.51313	psbP-like protein 1, chloroplastic	PsbP
18045518	LOC18045518	1.58351	psbP-like protein 1, chloroplastic	PsbP		18051773	LOC18051773	1.17344	oxygen-evolving enhancer protein 3, chloroplastic	PsbQ
18044399	LOC18044399	1.22	oxygen-evolving enhancer protein 2, chloroplastic	PsbP		18044399	LOC18044399	1.03345	oxygen-evolving enhancer protein 2, chloroplastic	PsbP
18043060	LOC18043060	1.24645	plastocyanin	PetE		18043060	LOC18043060	1.24796	plastocyanin	PetE
18045866	LOC18045866	1.19681	photosystem II reaction center W protein, chloroplastic	PsbW		18045866	LOC18045866	1.11457	photosystem II reaction center W protein, chloroplastic	PsbW
18035077	LOC18035077	1.13713	photosystem I subunit O	PsaO		18035077	LOC18035077	1.11951	photosystem I subunit O	PsaO
18052598	LOC18052598	1.24765	photosystem I reaction center subunit psaK, chloroplastic	PsaK		18043967	LOC18043967	1.17623	photosynthetic NDH subunit of lumenal location 2, chloroplastic	PsbQ
18049269	LOC18049269	1.02726	photosystem I reaction center subunit IV A, chloroplastic	PsaE		18050406	LOC18050406	-1.4066	ferredoxin	Fer2
18041631	LOC18041631	1.24699	photosystem I reaction center subunit N, chloroplastic	PsaN
18046879	LOC18046879	1.15866	photosystem I reaction center subunit II, chloroplastic	PsaD
18041192	LOC18041192	1.0489	ATP synthase subunit delta, chloroplastic	delta
18050406	LOC18050406	-1.97348	ferredoxin	Fer2
photosynthesis-antenna proteins						photosynthesis-antenna proteins
18053263	LOC18053263	1.36132	uncharacterized LOC18053263	Lhcb1		18053263	LOC18053263	1.03726	protein_coding	Lhcb1
18045785	LOC18045785	1.34547	chlorophyll a-b binding protein P4, chloroplastic	Lhca4		18053261	LOC18053261	1.01763	protein_coding	Lhcb1
18053261	LOC18053261	1.24885	chlorophyll a-b binding protein of LHCII type 1	Lhcb1		18045785	LOC18045785	1.05206	protein_coding	Lhca4
18052032	LOC18052032	1.50188	chlorophyll a-b binding protein 151, chloroplastic	Lhcb2		18052032	LOC18052032	1.02256	protein_coding	Lhcb2
18054549	LOC18054549	1.91457	chlorophyll a-b binding protein 13, chloroplastic	Lhcb3		18054549	LOC18054549	1.08266	protein_coding	Lhcb3
18044863	LOC18044863	1.21775	chlorophyll a-b binding protein 6, chloroplastic	Lhca1
18048155	LOC18048155	1.44959	chlorophyll a-b binding protein CP26, chloroplastic	Lhcb5
18038877	LOC18038877	1.19175	chlorophyll a-b binding protein CP29.1, chloroplastic	Lhcb4
18035158	LOC18035158	1.21554	chlorophyll a-b binding protein CP24 10A, chloroplastic	Lhcb6
18043590	LOC18043590	1.03841	chlorophyll a-b binding protein, chloroplastic	Lhca2

## Sheet: Table S9
Table S9 Log2 Fold Change of the genes in hormone signal transdcution pathway.
HAM vs HM						HAM vs HDM
gene_id	gene_name	log2FoldChange	gene_description	gene_symbol		gene_id	gene_name	log2FoldChange	gene_description	gene_symbol
18033753	LOC18033753	4.10877	auxin-responsive protein SAUR50	SAUR50		18047007	LOC18047007	1.58797	transcription factor APG	APG
18038130	LOC18038130	8.50273	pseudogene	GH3.1		18033753	LOC18033753	2.78347	auxin-responsive protein SAUR50	SAUR50
18047007	LOC18047007	1.18557	transcription factor APG	APG		18041892	LOC18041892	1.8222	histidine-containing phosphotransfer protein 1	AHP1
18033610	LOC18033610	3.10803	auxin-responsive protein SAUR22	SAUR22		18038130	LOC18038130	4.13865	pseudogene	GH3.1
18040694	LOC18040694	3.16083	cyclin-D3-1	CYCD3-1		18040694	LOC18040694	2.58277	cyclin-D3-1	CYCD3-1
18041892	LOC18041892	2.26842	histidine-containing phosphotransfer protein 1	AHP1		18031668	LOC18031668	1.33629	probable protein phosphatase 2C 51	PP2C51
18031668	LOC18031668	1.17038	probable protein phosphatase 2C 51	PP2C51		18033610	LOC18033610	2.38719	auxin-responsive protein SAUR22	SAUR22
18035901	LOC18035901	4.46995	probable indole-3-acetic acid-amido synthetase GH3.1	GH3.1		18035901	LOC18035901	3.42474	probable indole-3-acetic acid-amido synthetase GH3.1	GH3.1
18055439	LOC18055439	1.14435	protein phosphatase 2C 56	PP2C56		18055439	LOC18055439	1.2558	protein phosphatase 2C 56	PP2C56
18043439	LOC18043439	1.10521	transcription factor PIF4, transcript variant X5	PIF4		18031625	LOC18031625	1.12604	auxin-responsive protein IAA14	IAA14
18037095	LOC18037095	1.01475	serine/threonine-protein kinase SAPK2	SnRK2		18033189	LOC18033189	1.84564	probable protein phosphatase 2C 75	PP2C75
18042156	LOC18042156	2.18909	auxin-responsive protein SAUR50	SAUR50		18055572	LOC18055572	1.79038	DELLA protein GAI	GAI
18054772	LOC18054772	1.59529	indole-3-acetic acid-amido synthetase GH3.6	GH3.6		18054772	LOC18054772	1.27329	indole-3-acetic acid-amido synthetase GH3.6	GH3.6
18033189	LOC18033189	1.57249	probable protein phosphatase 2C 75	PP2C75		18048122	LOC18048122	2.01326	probable protein phosphatase 2C	PP2C
18055572	LOC18055572	2.06585	DELLA protein GAI	GAI		18034456	LOC18034456	3.26289	cyclin-D3-1	CYCD3-1
18038788	LOC18038788	2.30844	ABSCISIC ACID-INSENSITIVE 5-like protein	ABF2		18052162	LOC18052162	1.48234	protein TRANSPORT INHIBITOR RESPONSE 1	TIR1
18036413	LOC18036413	1.19882	auxin-responsive protein IAA1	IAA1		18043925	LOC18043925	1.36199	two-component response regulator ARR17	ARR17
18040224	LOC18040224	1.15942	BRI1 kinase inhibitor 1	BKI1		18038788	LOC18038788	1.32844	ABSCISIC ACID-INSENSITIVE 5-like protein 2%2C transcript variant X1	ABF2
18043925	LOC18043925	2.33559	two-component response regulator ARR17	ARR17		18042937	LOC18042937	-1.30696	transcription factor TGA7, transcript variant X1	TGA7
18034456	LOC18034456	3.82352	cyclin-D3-1	CYCD3-1		18045294	LOC18045294	-1.07788	auxin-responsive protein SAUR32	SAUR32
18052162	LOC18052162	1.96771	protein TRANSPORT INHIBITOR RESPONSE 1	TIR1		18054509	LOC18054509	-1.07585	EIN3-binding F-box protein 1	EBF1
18046344	LOC18046344	-2.46727	auxin-induced protein AUX28	AUX28		18046345	LOC18046345	-1.349	auxin-induced protein 22D	AUX22D
18042937	LOC18042937	-1.19892	transcription factor TGA7, transcript variant X1	TGA7		18037715	LOC18037715	-1.31494	transcription factor TGA1, transcript variant X3	TGA1
18046345	LOC18046345	-1.5473	auxin-induced protein 22D	AUX22D		18040264	LOC18040264	-1.04411	auxin response factor 1	ARF1
18045294	LOC18045294	-1.82537	auxin-responsive protein SAUR32	SAUR32		18046344	LOC18046344	-1.98613	auxin-induced protein AUX28	AUX28
18037715	LOC18037715	-1.79354	transcription factor TGA1, transcript variant X3	TGA1		18054200	LOC18054200	-3.10211	auxin-responsive protein IAA29	IAA29
18040264	LOC18040264	-1.48616	auxin response factor 1	ARF1		18032958	LOC18032958	-3.4265	ethylene-responsive transcription factor 1B	ERF1B
18054509	LOC18054509	-1.01791	EIN3-binding F-box protein 1	EBF1		18033982	LOC18033982	-2.87465	pathogenesis-related protein 1	SCP_PR-1_like
18054200	LOC18054200	-3.49211	auxin-responsive protein IAA29	IAA29		18049839	LOC18049839	-1.69617	gibberellin receptor GID1B	GID1B
18046549	LOC18046549	-1.24798	auxin-responsive protein IAA11	IAA11		18048045	LOC18048045	-1.09052	auxin-responsive protein SAUR36	SAUR36
18036545	LOC18036545	-1.60712	protein TIFY 10A	JAZ1/TIFY10A		18054158	LOC18054158	-4.78048	probable xyloglucan endotransglucosylase/hydrolase protein 23	XTH23
18034994	LOC18034994	-2.45478	probable protein phosphatase 2C 24	PP2C24		18046781	LOC18046781	-2.6993	ethylene-responsive transcription factor 1B	ERF1B
18033982	LOC18033982	-3.40834	pathogenesis-related protein 1	SCP_PR-1_like		18053209	LOC18053209	-5.35866	indole-3-acetic acid-amido synthetase GH3.6	GH3.6
18031816	LOC18031816	-2.13434	regulatory protein NPR5, transcript variant X1	NPR5		novel.983	-	-1.73579	-	-
18049391	LOC18049391	-1.0153	serine/threonine-protein kinase SAPK3	SnRK2
18046781	LOC18046781	-3.69079	ethylene-responsive transcription factor 1B	ERF1B
18048045	LOC18048045	-1.46182	auxin-responsive protein SAUR36	SAUR36
18049839	LOC18049839	-1.78988	gibberellin receptor GID1B	GID1B
18032958	LOC18032958	-3.71406	ethylene-responsive transcription factor 1B	ERF1B
18053209	LOC18053209	-4.78121	indole-3-acetic acid-amido synthetase GH3.6	GH3.6
novel.983	-	-1.49371	-	-

## Sheet: Table S10
Table S11 Log2 Fold Change of the genes in starch and sucrose metabolism, amino sugar and nucleotide sugar metabolism, and other glycan degradation pathway.
HAM vs HM						HAM vs HDM							HDM vs HM
gene_id	gene_name	log2FoldChange	gene_description	gene_symbol		gene_id	gene_name	log2FoldChange	gene_description	gene_symbol			gene_id	gene_name	log2FoldChange	gene_description	gene_symbol
starch and sucrose metabolism						starch and sucrose metabolism							starch and sucrose metabolism
18051626	LOC18051626	1.0001	glucose-1-phosphate adenylyltransferase small subunit 2	AGPS2		18047696	LOC18047696	4.82317	endoglucanase 17	EDGL17			18039936	LOC18039936	1.03151	sucrose-phosphatase 2	SPP2
18031286	LOC18031286	2.81193	trehalose-phosphate phosphatase A	TPPA		18035044	LOC18035044	3.09553	endoglucanase 24	EDGL24			18035119	LOC18035119	1.37703	glucose-1-phosphate adenylyltransferase large subunit 1	AGPS1
18041588	LOC18041588	-2.23374	1,4-alpha-glucan-branching enzyme	SBE		18032035	LOC18032035	2.66406	acid beta-fructofuranosidase 1	BFRUCT1			18048822	LOC18048822	1.1247	granule-bound starch synthase 1	GBSS1
18044238	LOC18044238	1.19364	beta-glucosidase 40	BGLU40		18031286	LOC18031286	1.83556	trehalose-phosphate phosphatase A	TPPA			18043125	LOC18043125	-1.22768	alpha-amylase	AMY
18043125	LOC18043125	-1.86837	alpha-amylase	AMY		18048123	LOC18048123	2.50358	endoglucanase 6	EDGL6			18044411	LOC18044411	-1.14626	probable alpha,alpha-trehalose-phosphate synthase [UDP-forming] 9	TPS9
18047696	LOC18047696	4.96633	endoglucanase 17	EDGL17		18054218	LOC18054218	1.04486	beta-glucosidase 18	BGLU18			18048130	LOC18048130	-1.25434	beta-amylase 3	BAM3
18048123	LOC18048123	3.20569	endoglucanase 6	EDGL6		18052672	LOC18052672	1.1426	glucan endo-1,3-beta-glucosidase 3	EGLC3			18047722	LOC18047722	-1.60343	probable alpha,alpha-trehalose-phosphate synthase [UDP-forming] 9	TPS9
18032035	LOC18032035	2.42464	acid beta-fructofuranosidase 1	BFRUCT1		18056131	LOC18056131	1.08754	beta-glucosidase 44	BGLU44			18036645	LOC18036645	-1.74826	beta-fructofuranosidase,insoluble isoenzyme CWINV1	BFRUCT1
18052672	LOC18052672	1.54143	glucan endo-1,3-beta-glucosidase 3	EGLC3		18035112	LOC18035112	1.37789	beta-glucosidase BoGH3B	BGLU18
18048130	LOC18048130	-1.75731	beta-amylase 3	BAM3		18040076	LOC18040076	1.55542	glucan endo-1,3-beta-glucosidase 2	EGLC2
18054473	LOC18054473	-1.16722	probable sucrose-phosphate synthase 1	SPS1		18055871	LOC18055871	1.21518	glucan endo-1,3-beta-glucosidase 6	EGLC6
18032167	LOC18032167	1.25213	beta-amylase 1	BAM1		18041588	LOC18041588	-1.86501	1,4-alpha-glucan-branching enzyme	SBE
18054218	LOC18054218	1.02748	beta-glucosidase 18	BGLU18		18039607	LOC18039607	-2.89232	beta-fructofuranosidase	BFRUCT1
18050760	LOC18050760	1.037	glucan endo-1,3-beta-glucosidase 1	EGLC1		18042626	LOC18042626	-1.28085	probable alpha-amylase 2	AMY2
18056131	LOC18056131	1.09741	beta-glucosidase 44	BGLU44		18033220	LOC18033220	-2.29907	probable trehalose-phosphate phosphatase C	TPPC
[truncated: 46 more rows]

[truncated: 1 more sheets: Table S11]
